# Supplementary material for: Differential expression of mRNA isoforms in the skeletal muscle of pigs with distinct growth and fatness profiles
Source: BMC Genomics. 2018 Feb 14;19:145. doi: 10.1186/s12864-018-4515-2 (PMC5813380; doi:10.1186/s12864-018-4515-2)
Supplement: Supplementary file 1 — Distribution of the 56 animals sequenced by RNA-seq in the 5 half-sib families reported by Gallardo et al. [13]. (XLSX 9 kb) [file 12864_2018_4515_MOESM1_ESM.xlsx]

## Sheet: Table S1
Table S1: Distribution of the 56 animals sequenced by RNA-seq in the 5 half-sib families reported by Gallardo et al. (2008).
Sire	Sequenced offspring - HIGH group	Sequenced offspring - LOW group
BL12441	5	8
BL12445	2	7
BR112290	14	6
BR18035	6	6
BR22311	1	1
