# Supplementary material for: Differential expression of mRNA isoforms in the skeletal muscle of pigs with distinct growth and fatness profiles
Source: BMC Genomics. 2018 Feb 14;19:145. doi: 10.1186/s12864-018-4515-2 (PMC5813380; doi:10.1186/s12864-018-4515-2)
Supplement: Supplementary file 2 — Primers employed in the validation of four differentially expressed isoforms by RT-qPCR. (XLSX 10 kb) [file 12864_2018_4515_MOESM2_ESM.xlsx]

## Sheet: Table S2
Table S2. Primers employed in the validation of four differentially expressed mRNA isoforms by RT-qPCR.
Primer	Sequence 5' to 3'
PIG_ITGA5-001_F_E22	AGTGGCCTTCGGTTCACAGT
PIG_ITGA5-001_R_E22/E23	GAGATTCTTGCTGAGGATTTGGA
PIG_MAFF-001_F_E2	CGGGAGGGCACCTTTTG
PIG_MAFF-001_R_E2/E3	GCTCGCGCTTGATCTTCAG
PIG_RXRG-002_F_E1	TGGGAAACATGCTCCTTCTGT
PIG_RXRG-002_R_E1/E2	GGTTTGATGTCCTCTGAAATGCT
PIG_SCD-001_F_E5	GCCCTTATGACAAGACTATTAGCCC
PIG_SCD-001_R_E6	AAGGTGTGGTGGTAGTTGTGGAA
PIG_TBP_F	CAGAATGATCAAACCGAGAATTGT
PIG_TBP_RV	CTGCTCTGACTTTAGCACCTGTTAA
PIG_HPRT1_F	TCATTATGCCGAGGATTTGGA
PIG_HPRT1_RV	CTCTTTCATCACATCTCGAGCAA
PIG_ACTB_F	CAAGGACCTCTACGCCAACAC
PIG_ACTB_RV	TGGAGGCGCGATGATCTT
