# Supplementary material for: Differential expression of mRNA isoforms in the skeletal muscle of pigs with distinct growth and fatness profiles
Source: BMC Genomics. 2018 Feb 14;19:145. doi: 10.1186/s12864-018-4515-2 (PMC5813380; doi:10.1186/s12864-018-4515-2)
Supplement: Supplementary file 3 — Alternatively spliced mRNA isoforms identified in the porcine gluteus medius muscle of Duroc pigs by CLC Bio and/or STAR/RSEM/ DESEq2. (XLSX 569 kb) [file 12864_2018_4515_MOESM3_ESM.xlsx]

## Sheet: Table S3
Table S3: Alternatively spliced mRNA isoforms identified in the porcine gluteus medius muscle of Duroc pigs by CLC Bio and/or STAR/RSEM/DESEq2.
Feature ID	Feature transcript ID	Gene ID	Transcript ID	Length (bp)	Relative expression CLC Bio(%)	Relative expression STAR/RSEM/DESeq2(%)	Type
ENSSSCG00000000031	ENSSSCT00000034350	MCAT	MCAT-202	1119	2.84345	0.564131	Protein Coding
ENSSSCG00000000031	ENSSSCT00000035501	MCAT	MCAT-203	850	12.7343	8.39678	Nonsense mediated decay
ENSSSCG00000000031	ENSSSCT00000000033	MCAT	MCAT-201	1396	84.4222	90.754	Protein Coding
ENSSSCG00000000031	ENSSSCT00000033405	MCAT	MCAT-205	679	-	0.285125	Retained intron
ENSSSCG00000000058	ENSSSCT00000023171	SNU13	SNU13-202	1476	13.1217	11.5981	Protein Coding
ENSSSCG00000000058	ENSSSCT00000000064	SNU13	SNU13-201	1460	86.8783	88.4019	Protein Coding
ENSSSCG00000000068	ENSSSCT00000000074	EP300	EP300-202	8181	0.672237	-	Protein Coding
ENSSSCG00000000068	ENSSSCT00000026332	EP300	EP300-201	8364	99.3278	100	Protein Coding
ENSSSCG00000000076	ENSSSCT00000031184	SGSM3	SGSM3-201	2568	6.44006	0.165513	Protein Coding
ENSSSCG00000000076	ENSSSCT00000000082	SGSM3	SGSM3-202	2562	93.5599	99.8345	Protein Coding
ENSSSCG00000000087	ENSSSCT00000000093	TAB1	TAB1-201	2006	0.57666	0.175306	Protein Coding
ENSSSCG00000000087	ENSSSCT00000035948	TAB1	TAB1-001	2433	99.4233	87.2349	Protein Coding
ENSSSCG00000000087	ENSSSCT00000033099	TAB1	TAB1-002	591	-	12.5898	Retained intron
ENSSSCG00000000095	ENSSSCT00000029543	GTPBP1	GTPBP1-201	3510	3.22261	-	Protein Coding
ENSSSCG00000000095	ENSSSCT00000000101	GTPBP1	GTPBP1-202	3486	96.7774	100	Protein Coding
ENSSSCG00000000107	ENSSSCT00000022980	CSNK1E	-	1595	7.78016	12.6997	Protein Coding
ENSSSCG00000000107	ENSSSCT00000000113	CSNK1E	-	2686	92.2198	87.3003	Protein Coding
ENSSSCG00000000110	ENSSSCT00000000116	PLA2G6	PLA2G6-201	2695	8.09203	-	Protein Coding
ENSSSCG00000000110	ENSSSCT00000022302	PLA2G6	PLA2G6-202	2524	91.908	100	Protein Coding
ENSSSCG00000000137	ENSSSCT00000034941	NCF4	NCF4-202	1429	23.6872	94.306	Protein Coding
ENSSSCG00000000137	ENSSSCT00000036476	NCF4	NCF4-201	1569	29.5615	5.69397	Protein Coding
ENSSSCG00000000137	ENSSSCT00000000143	NCF4	NCF4-203	5020	46.7513	-	Protein Coding
ENSSSCG00000000138	ENSSSCT00000000144	PVALB	PVALB-203	558	0.57039	5.42998	Protein Coding
ENSSSCG00000000138	ENSSSCT00000032626	PVALB	PVALB-202	599	0.578324	0.437227	Protein Coding
ENSSSCG00000000138	ENSSSCT00000035876	PVALB	PVALB-201	585	98.8513	94.1328	Protein Coding
ENSSSCG00000000157	ENSSSCT00000000165	BPIFC	BPIFC-202	2004	46.446	-	Protein Coding
ENSSSCG00000000157	ENSSSCT00000036153	BPIFC	BPIFC-201	2168	53.554	-	Protein Coding
ENSSSCG00000000191	ENSSSCT00000000204	KMT2D	KMT2D-202	18097	9.44183	-	Protein Coding
ENSSSCG00000000191	ENSSSCT00000031953	KMT2D	KMT2D-201	18199	90.5582	100	Protein Coding
ENSSSCG00000000232	ENSSSCT00000000251	ACVRL1	ACVRL1-203	3787	26.207	59.7498	Protein Coding
ENSSSCG00000000232	ENSSSCT00000033395	ACVRL1	ACVRL1-201	4044	73.793	19.9594	Protein Coding
ENSSSCG00000000232	ENSSSCT00000036596	ACVRL1	ACVRL1-202	764	-	20.2908	Processed transcript
ENSSSCG00000000242	ENSSSCT00000000261	CH242-185F9.2	CH242-185F9.2-201	346	5.76916	14.1875	Protein Coding
ENSSSCG00000000242	ENSSSCT00000033904	CH242-185F9.2	CH242-185F9.2-001	944	94.2308	85.8125	Protein Coding
ENSSSCG00000000275	ENSSSCT00000000295	MAP3K12	MAP3K12-202	2580	30.2115	67.3863	Protein Coding
ENSSSCG00000000275	ENSSSCT00000024918	MAP3K12	MAP3K12-201	2983	69.7885	32.6137	Protein Coding
ENSSSCG00000000278	ENSSSCT00000023450	ATF7	ATF7-201	1652	4.33864	0.398945	Protein Coding
ENSSSCG00000000278	ENSSSCT00000000299	ATF7	ATF7-202	1619	95.6614	99.6011	Protein Coding
ENSSSCG00000000293	ENSSSCT00000035821	ITGA5	ITGA5-203	1255	0.342665	-	Nonsense mediated decay
ENSSSCG00000000293	ENSSSCT00000033141	ITGA5	ITGA5-205	766	0.591294	0.364782	Nonsense mediated decay
ENSSSCG00000000293	ENSSSCT00000034427	ITGA5	ITGA5-204	1013	0.709496	-	Nonsense mediated decay
ENSSSCG00000000293	ENSSSCT00000000314	ITGA5	ITGA5-201	4445	98.3565	99.6352	Protein Coding
ENSSSCG00000000361	ENSSSCT00000032827	CD63	CD63-204	679	0.397029	-	Protein Coding
ENSSSCG00000000361	ENSSSCT00000032682	CD63	CD63-207	597	0.744002	21.9141	Protein Coding
ENSSSCG00000000361	ENSSSCT00000035463	CD63	CD63-209	461	0.905044	1.93801	Protein Coding
ENSSSCG00000000361	ENSSSCT00000000383	CD63	CD63-201	901	5.3564	49.0522	Protein Coding
ENSSSCG00000000361	ENSSSCT00000033233	CD63	CD63-202	1370	92.5975	1.60512	Protein Coding
ENSSSCG00000000361	ENSSSCT00000036432	CD63	CD63-211	437	-	0.187929	Retained intron
ENSSSCG00000000361	ENSSSCT00000034338	CD63	CD63-203	390	-	0.228609	Retained intron
ENSSSCG00000000361	ENSSSCT00000036425	CD63	CD63-205	544	-	0.292552	Retained intron
ENSSSCG00000000361	ENSSSCT00000036614	CD63	CD63-206	310	-	0.372356	Retained intron
ENSSSCG00000000361	ENSSSCT00000035947	CD63	CD63-208	691	-	0.734336	Retained intron
ENSSSCG00000000361	ENSSSCT00000034881	CD63	CD63-210	394	-	23.6747	Processed transcript
ENSSSCG00000000403	ENSSSCT00000032195	BAZ2A	BAZ2A-202	8208	6.085	7.56942	Protein Coding
ENSSSCG00000000403	ENSSSCT00000000436	BAZ2A	BAZ2A-201	8727	93.915	92.4306	Protein Coding
ENSSSCG00000000405	ENSSSCT00000033906	ATP5B	ATP5B-201	1565	0.621922	1.88473	Protein Coding
ENSSSCG00000000405	ENSSSCT00000000438	ATP5B	ATP5B-202	1767	99.3781	98.1153	Protein Coding
ENSSSCG00000000444	ENSSSCT00000000464	DCTN2	-	1411	0.681294	-	Protein Coding
ENSSSCG00000000444	ENSSSCT00000000479	DCTN2	-	1384	99.3187	100	Protein Coding
ENSSSCG00000000462	ENSSSCT00000034992	TMEM5	TMEM5-201	450	2.17942	6.12358	Protein Coding
ENSSSCG00000000462	ENSSSCT00000000500	TMEM5	TMEM5-202	1632	97.8206	93.8764	Protein Coding
ENSSSCG00000000464	ENSSSCT00000000502	C12orf56	C12orf56-202	1638	44.403	-	Protein Coding
ENSSSCG00000000464	ENSSSCT00000030713	C12orf56	C12orf56-201	1644	55.597	-	Protein Coding
ENSSSCG00000000472	ENSSSCT00000000510	LLPH	LLPH-202	581	0.8751	43.383	Protein Coding
ENSSSCG00000000472	ENSSSCT00000025545	LLPH	LLPH-201	1621	99.1249	56.617	Protein Coding
ENSSSCG00000000475	ENSSSCT00000032082	IRAK3	IRAK3-202	490	11.0973	-	Protein Coding
ENSSSCG00000000475	ENSSSCT00000031580	IRAK3	IRAK3-203	256	13.9288	86.128	Protein Coding
ENSSSCG00000000475	ENSSSCT00000000513	IRAK3	IRAK3-204	948	33.5278	13.872	Protein Coding
ENSSSCG00000000475	ENSSSCT00000035165	IRAK3	IRAK3-201	2155	41.4461	-	Protein Coding
ENSSSCG00000000478	ENSSSCT00000033391	GRIP1	GRIP1-201	2174	44.0443	-	Protein Coding
ENSSSCG00000000478	ENSSSCT00000000516	GRIP1	GRIP1-202	3408	55.9557	-	Protein Coding
ENSSSCG00000000492	ENSSSCT00000033585	LYZ	LYZ-003	762	3.51726	1.63064	Protein Coding
ENSSSCG00000000492	ENSSSCT00000034939	LYZ	LYZ-002	858	5.3318	3.16375	Protein Coding
ENSSSCG00000000492	ENSSSCT00000000530	LYZ	LYZ-001	1287	91.1509	95.2056	Protein Coding
ENSSSCG00000000529	ENSSSCT00000030054	DNM1L	-	5095	5.28494	0.752593	Protein Coding
ENSSSCG00000000529	ENSSSCT00000000571	DNM1L	-	5062	94.7151	99.2474	Protein Coding
ENSSSCG00000000530	ENSSSCT00000035951	FGD4	-	1009	5.94316	8.15671	Protein Coding
ENSSSCG00000000530	ENSSSCT00000033918	FGD4	-	1064	15.7388	52.7036	Protein Coding
ENSSSCG00000000530	ENSSSCT00000000572	FGD4	-	1718	35.7331	-	Protein Coding
ENSSSCG00000000530	ENSSSCT00000036458	FGD4	-	942	42.585	39.1397	Protein Coding
ENSSSCG00000000531	ENSSSCT00000023961	BICD1	-	3453	46.4956	-	Protein Coding
ENSSSCG00000000531	ENSSSCT00000000573	BICD1	-	3003	53.5044	100	Protein Coding
ENSSSCG00000000549	ENSSSCT00000027008	PPFIBP1	PPFIBP1-202	4514	0.784885	0.650087	Protein Coding
ENSSSCG00000000549	ENSSSCT00000031448	PPFIBP1	PPFIBP1-203	4445	8.31991	5.94911	Protein Coding
ENSSSCG00000000549	ENSSSCT00000000592	PPFIBP1	PPFIBP1-201	4565	90.8952	93.4008	Protein Coding
ENSSSCG00000000550	ENSSSCT00000032327	SMCO2	SMCO2-201	1029	47.4588	-	Protein Coding
ENSSSCG00000000550	ENSSSCT00000000593	SMCO2	SMCO2-203	1053	52.5412	-	Protein Coding
ENSSSCG00000000554	ENSSSCT00000032540	FGFR1OP2	FGFR1OP2-201	3950	6.59964	2.99451	Protein Coding
ENSSSCG00000000554	ENSSSCT00000000597	FGFR1OP2	FGFR1OP2-202	3836	93.4004	97.0055	Protein Coding
ENSSSCG00000000563	ENSSSCT00000029525	LRMP	-	956	10.026	-	Protein Coding
ENSSSCG00000000563	ENSSSCT00000000606	LRMP	-	1523	89.974	100	Protein Coding
ENSSSCG00000000591	ENSSSCT00000031285	PIK3C2G	PIK3C2G-202	4524	29.7927	-	Protein Coding
ENSSSCG00000000591	ENSSSCT00000027538	PIK3C2G	PIK3C2G-201	4527	30.6608	-	Protein Coding
ENSSSCG00000000591	ENSSSCT00000000636	PIK3C2G	PIK3C2G-203	4461	39.5465	-	Protein Coding
ENSSSCG00000000601	ENSSSCT00000000646	PTPRO	-	2269	44.3728	34.0596	Protein Coding
ENSSSCG00000000601	ENSSSCT00000025227	PTPRO	-	2191	55.6272	65.9404	Protein Coding
ENSSSCG00000000607	ENSSSCT00000036385	ART4	ART4-203	380	1.57742	-	Protein Coding
ENSSSCG00000000607	ENSSSCT00000000653	ART4	ART4-204	1812	21.0612	65.4584	Protein Coding
ENSSSCG00000000607	ENSSSCT00000035274	ART4	ART4-202	688	26.7989	7.87303	Protein Coding
ENSSSCG00000000607	ENSSSCT00000032957	ART4	ART4-201	1958	50.5626	26.6686	Protein Coding
ENSSSCG00000000612	ENSSSCT00000000658	ATF7IP	ATF7IP-202	7931	3.46715	4.02337	Protein Coding
ENSSSCG00000000612	ENSSSCT00000022782	ATF7IP	ATF7IP-201	8187	96.5329	95.9766	Protein Coding
ENSSSCG00000000628	ENSSSCT00000023444	-	-	684	46.5392	-	Protein Coding
ENSSSCG00000000628	ENSSSCT00000000674	-	-	528	53.4608	-	Protein Coding
ENSSSCG00000000629	ENSSSCT00000000675	-	-	1074	40.5274	-	Protein Coding
ENSSSCG00000000629	ENSSSCT00000000676	-	-	1089	59.4726	-	Protein Coding
ENSSSCG00000000633	ENSSSCT00000027246	YBX3	YBX3-201	2426	36.9549	28.0634	Protein Coding
ENSSSCG00000000633	ENSSSCT00000000680	YBX3	YBX3-202	2222	63.0451	71.9366	Protein Coding
ENSSSCG00000000635	ENSSSCT00000035241	MAGOHB	MAGOHB-201	1126	5.72667	1.87829	Nonsense mediated decay
ENSSSCG00000000635	ENSSSCT00000000682	MAGOHB	MAGOHB-202	918	94.2733	98.1217	Protein Coding
ENSSSCG00000000641	ENSSSCT00000033000	KLRK1	KLRK1-205	349	7.17174	1.65452	Nonsense mediated decay
ENSSSCG00000000641	ENSSSCT00000035885	KLRK1	KLRK1-204	549	9.27231	4.98826	Protein Coding
ENSSSCG00000000641	ENSSSCT00000034558	KLRK1	KLRK1-203	703	12.9749	18.3597	Protein Coding
ENSSSCG00000000641	ENSSSCT00000000691	KLRK1	KLRK1-206	1195	70.581	44.6193	Protein Coding
ENSSSCG00000000641	ENSSSCT00000036663	KLRK1	KLRK1-201	694	-	12.0176	Retained intron
ENSSSCG00000000641	ENSSSCT00000033125	KLRK1	KLRK1-202	840	-	18.3606	Retained intron
ENSSSCG00000000648	ENSSSCT00000033773	CLEC7A	CLEC7A-205	678	9.54932	-	Nonsense mediated decay
ENSSSCG00000000648	ENSSSCT00000000701	CLEC7A	CLEC7A-201	1802	11.4297	-	Protein Coding
ENSSSCG00000000648	ENSSSCT00000000699	CLEC7A	CLEC7A-203	2045	12.6006	-	Protein Coding
ENSSSCG00000000648	ENSSSCT00000000700	CLEC7A	CLEC7A-204	1917	14.2362	-	Protein Coding
ENSSSCG00000000648	ENSSSCT00000033700	CLEC7A	CLEC7A-202	2500	52.1841	100	Protein Coding
ENSSSCG00000000649	ENSSSCT00000027764	CLEC1A	CLEC1A-202	573	9.82753	26.5936	Protein Coding
ENSSSCG00000000649	ENSSSCT00000000703	CLEC1A	CLEC1A-201	672	90.1725	73.4064	Protein Coding
ENSSSCG00000000650	ENSSSCT00000000704	CLEC1B	CLEC1B-202	522	28.1266	-	Protein Coding
ENSSSCG00000000650	ENSSSCT00000026674	CLEC1B	CLEC1B-203	822	32.3802	-	Protein Coding
ENSSSCG00000000650	ENSSSCT00000036321	CLEC1B	CLEC1B-201	895	39.4933	-	Protein Coding
ENSSSCG00000000652	ENSSSCT00000035148	CLEC12A	CLEC12A-003	556	26.1353	33.8429	Protein Coding
ENSSSCG00000000652	ENSSSCT00000000707	CLEC12A	CLEC12A-001	1204	73.8647	-	Protein Coding
ENSSSCG00000000652	ENSSSCT00000035350	CLEC12A	CLEC12A-002	520	-	66.1571	Retained intron
ENSSSCG00000000653	ENSSSCT00000000708	CD69	CD69-002	838	24.4991	44.9398	Protein Coding
ENSSSCG00000000653	ENSSSCT00000000709	CD69	CD69-001	1701	75.5009	55.0602	Protein Coding
ENSSSCG00000000654	ENSSSCT00000032861	KLRB1	-	482	1.97082	-	Nonsense mediated decay
ENSSSCG00000000654	ENSSSCT00000000710	KLRB1	-	1155	98.0292	100	Protein Coding
ENSSSCG00000000656	ENSSSCT00000025507	CLEC2B	CLEC2B-202	2290	21.0568	-	Protein Coding
ENSSSCG00000000656	ENSSSCT00000000712	CLEC2B	CLEC2B-203	1655	22.7951	1.47296	Protein Coding
ENSSSCG00000000656	ENSSSCT00000035827	CLEC2B	CLEC2B-201	1326	56.1481	98.527	Protein Coding
ENSSSCG00000000657	ENSSSCT00000000713	CLEC2D	CLEC2D-201	1180	0.243985	-	Protein Coding
ENSSSCG00000000657	ENSSSCT00000034328	CLEC2D	CLEC2D-002	1688	43.4586	51.2107	Protein Coding
ENSSSCG00000000657	ENSSSCT00000033596	CLEC2D	CLEC2D-001	1673	56.2974	47.761	Protein Coding
ENSSSCG00000000657	ENSSSCT00000033530	CLEC2D	CLEC2D-005	420	-	0.194013	Processed transcript
ENSSSCG00000000657	ENSSSCT00000033550	CLEC2D	CLEC2D-006	426	-	0.204669	Processed transcript
ENSSSCG00000000657	ENSSSCT00000034164	CLEC2D	CLEC2D-004	796	-	0.629575	Retained intron
ENSSSCG00000000659	ENSSSCT00000000715	AC024940.1	-	4557	31.4194	-	Protein Coding
ENSSSCG00000000659	ENSSSCT00000029587	AC024940.1	-	4596	31.5568	-	Protein Coding
ENSSSCG00000000659	ENSSSCT00000028870	AC024940.1	-	4500	37.0238	-	Protein Coding
ENSSSCG00000000660	ENSSSCT00000032598	A2M	A2M-201	892	4.54276	-	Protein Coding
ENSSSCG00000000660	ENSSSCT00000032804	A2M	A2M-205	227	6.11866	67.9044	Protein Coding
ENSSSCG00000000660	ENSSSCT00000033953	A2M	A2M-204	168	12.841	32.0956	Protein Coding
ENSSSCG00000000660	ENSSSCT00000032732	A2M	A2M-202	4502	19.7959	-	Protein Coding
ENSSSCG00000000660	ENSSSCT00000000716	A2M	A2M-206	4465	56.7017	-	Protein Coding
ENSSSCG00000000661	ENSSSCT00000031706	PHC1	PHC1-202	3431	8.41069	-	Protein Coding
ENSSSCG00000000661	ENSSSCT00000000717	PHC1	PHC1-201	3413	91.5893	100	Protein Coding
ENSSSCG00000000663	ENSSSCT00000034298	KLRG1	KLRG1-202	748	38.7	-	Nonsense mediated decay
ENSSSCG00000000663	ENSSSCT00000000719	KLRG1	KLRG1-201	648	61.3	100	Protein Coding
ENSSSCG00000000687	ENSSSCT00000000748	CD4	CD4-201	2714	18.5767	31.4368	Protein Coding
ENSSSCG00000000687	ENSSSCT00000000749	CD4	CD4-202	2594	19.1511	-	Protein Coding
ENSSSCG00000000687	ENSSSCT00000034445	CD4	CD4-001	2987	62.2722	68.5632	Protein Coding
ENSSSCG00000000695	ENSSSCT00000022306	IFFO1	IFFO1-201	1692	26.9159	17.0643	Protein Coding
ENSSSCG00000000695	ENSSSCT00000000757	IFFO1	IFFO1-202	1683	73.0841	82.9357	Protein Coding
ENSSSCG00000000705	ENSSSCT00000034359	CD27	CD27-203	791	17.878	-	Nonsense mediated decay
ENSSSCG00000000705	ENSSSCT00000033152	CD27	CD27-202	1185	26.6397	45.4514	Protein Coding
ENSSSCG00000000705	ENSSSCT00000000767	CD27	CD27-201	1496	55.4824	54.5486	Protein Coding
ENSSSCG00000000708	ENSSSCT00000034003	TNFRSF1A	TNFRSF1A-001	1989	0.976723	60.7607	Protein Coding
ENSSSCG00000000708	ENSSSCT00000033606	TNFRSF1A	TNFRSF1A-002	1272	13.8534	5.52595	Protein Coding
ENSSSCG00000000708	ENSSSCT00000000771	TNFRSF1A	TNFRSF1A-201	2020	85.1699	33.7134	Protein Coding
ENSSSCG00000000712	ENSSSCT00000036466	VWF	-	4528	18.7884	82.4225	Protein Coding
ENSSSCG00000000712	ENSSSCT00000000775	VWF	-	4551	81.2116	17.5775	Protein Coding
ENSSSCG00000000728	ENSSSCT00000032426	PARP11	PARP11-201	4234	9.24586	-	Protein Coding
ENSSSCG00000000728	ENSSSCT00000000791	PARP11	PARP11-202	4165	90.7541	100	Protein Coding
ENSSSCG00000000736	ENSSSCT00000000800	TEAD4	TEAD4-202	2855	17.9963	21.7436	Protein Coding
ENSSSCG00000000736	ENSSSCT00000000799	TEAD4	TEAD4-201	2984	82.0037	78.2564	Protein Coding
ENSSSCG00000000739	ENSSSCT00000029857	FOXM1	FOXM1-202	3396	42.1387	-	Protein Coding
ENSSSCG00000000739	ENSSSCT00000000803	FOXM1	FOXM1-201	3441	57.8613	-	Protein Coding
ENSSSCG00000000751	ENSSSCT00000022283	CCDC77	CCDC77-201	2229	26.7493	2.59179	Protein Coding
ENSSSCG00000000751	ENSSSCT00000000815	CCDC77	CCDC77-202	2169	73.2507	97.4082	Protein Coding
ENSSSCG00000000765	ENSSSCT00000033709	IL17RA	-	230	1.23047	-	Protein Coding
ENSSSCG00000000765	ENSSSCT00000000829	IL17RA	-	696	2.81306	-	Protein Coding
ENSSSCG00000000765	ENSSSCT00000033363	IL17RA	-	408	2.87574	0.16076	Nonsense mediated decay
ENSSSCG00000000765	ENSSSCT00000033369	IL17RA	-	907	93.0807	49.723	Protein Coding
ENSSSCG00000000765	ENSSSCT00000032752	IL17RA	-	227	-	0.210435	Retained intron
ENSSSCG00000000765	ENSSSCT00000032650	IL17RA	-	808	-	49.9058	Protein Coding
ENSSSCG00000000778	ENSSSCT00000000842	CPNE8	CPNE8-202	3047	10.1606	29.1443	Protein Coding
ENSSSCG00000000778	ENSSSCT00000027279	CPNE8	CPNE8-203	3050	10.2003	-	Protein Coding
ENSSSCG00000000778	ENSSSCT00000028240	CPNE8	CPNE8-201	3716	79.639	70.8557	Protein Coding
ENSSSCG00000000789	ENSSSCT00000036262	CNTN1	CNTN1-201	3328	19.2756	-	Protein Coding
ENSSSCG00000000789	ENSSSCT00000000855	CNTN1	CNTN1-203	3197	22.8431	-	Protein Coding
ENSSSCG00000000789	ENSSSCT00000034945	CNTN1	CNTN1-202	5471	57.8813	-	Protein Coding
ENSSSCG00000000795	ENSSSCT00000000861	ADAMTS20	ADAMTS20-202	3465	11.0204	84.6299	Protein Coding
ENSSSCG00000000795	ENSSSCT00000000862	ADAMTS20	ADAMTS20-201	5382	88.9796	15.3701	Protein Coding
ENSSSCG00000000799	ENSSSCT00000035861	IRAK4	IRAK4-202	541	7.03236	25.1066	Protein Coding
ENSSSCG00000000799	ENSSSCT00000000866	IRAK4	IRAK4-201	2385	92.9676	67.904	Protein Coding
ENSSSCG00000000799	ENSSSCT00000033307	IRAK4	IRAK4-203	437	-	6.98947	Retained intron
ENSSSCG00000000806	ENSSSCT00000031177	SCAF11	SCAF11-202	7018	2.30507	0.16946	Protein Coding
ENSSSCG00000000806	ENSSSCT00000023077	SCAF11	SCAF11-201	6919	25.0321	2.45024	Protein Coding
ENSSSCG00000000806	ENSSSCT00000000875	SCAF11	SCAF11-203	7015	72.6629	97.3803	Protein Coding
ENSSSCG00000000839	ENSSSCT00000000912	ALDH1L2	ALDH1L2-202	7200	11.7582	46.2261	Protein Coding
ENSSSCG00000000839	ENSSSCT00000000913	ALDH1L2	ALDH1L2-201	7371	88.2418	53.7739	Protein Coding
ENSSSCG00000000857	ENSSSCT00000034197	IGF1	IGF1-206	857	3.95709	-	Nonsense mediated decay
ENSSSCG00000000857	ENSSSCT00000034198	IGF1	IGF1-211	651	5.28244	-	Protein Coding
ENSSSCG00000000857	ENSSSCT00000035024	IGF1	IGF1-203	771	6.5837	2.0995	Protein Coding
ENSSSCG00000000857	ENSSSCT00000035604	IGF1	IGF1-202	736	6.72925	-	Protein Coding
ENSSSCG00000000857	ENSSSCT00000034323	IGF1	IGF1-209	565	7.67351	14.6468	Protein Coding
ENSSSCG00000000857	ENSSSCT00000034991	IGF1	IGF1-208	778	8.57835	9.91181	Protein Coding
ENSSSCG00000000857	ENSSSCT00000023468	IGF1	IGF1-210	907	9.85667	-	Protein Coding
ENSSSCG00000000857	ENSSSCT00000000936	IGF1	IGF1-205	866	10.5481	36.0345	Protein Coding
ENSSSCG00000000857	ENSSSCT00000000935	IGF1	IGF1-204	1122	10.9012	26.2775	Protein Coding
ENSSSCG00000000857	ENSSSCT00000034902	IGF1	IGF1-207	462	12.3578	0.967825	Protein Coding
ENSSSCG00000000857	ENSSSCT00000035532	IGF1	IGF1-201	1088	17.5319	10.062	Protein Coding
ENSSSCG00000000862	ENSSSCT00000000941	-	-	4334	2.87855	50.672	Protein Coding
ENSSSCG00000000862	ENSSSCT00000028915	-	-	5109	97.1215	49.328	Protein Coding
ENSSSCG00000000874	ENSSSCT00000030549	GAS2L3	GAS2L3-201	1146	19.3879	-	Protein Coding
ENSSSCG00000000874	ENSSSCT00000000957	GAS2L3	GAS2L3-202	2016	80.6121	-	Protein Coding
ENSSSCG00000000884	ENSSSCT00000033603	APAF1	-	5897	14.829	77.9229	Protein Coding
ENSSSCG00000000884	ENSSSCT00000035909	APAF1	-	762	20.7842	0.960445	Protein Coding
ENSSSCG00000000884	ENSSSCT00000000968	APAF1	-	6506	64.3868	21.1166	Protein Coding
ENSSSCG00000000907	ENSSSCT00000036241	PLXNC1	PLXNC1-201	2020	3.39776	-	Protein Coding
ENSSSCG00000000907	ENSSSCT00000000991	PLXNC1	PLXNC1-202	7171	96.6022	100	Protein Coding
ENSSSCG00000000908	ENSSSCT00000036179	UBE2N	UBE2N-202	2003	23.5252	9.79734	Protein Coding
ENSSSCG00000000908	ENSSSCT00000000992	UBE2N	UBE2N-204	1193	76.4748	88.5151	Protein Coding
ENSSSCG00000000908	ENSSSCT00000033691	UBE2N	UBE2N-201	715	-	1.68756	Retained intron
ENSSSCG00000000941	ENSSSCT00000001030	METTL25	METTL25-202	1293	10.1858	4.6013	Protein Coding
ENSSSCG00000000941	ENSSSCT00000001029	METTL25	METTL25-201	1733	89.8142	95.3987	Protein Coding
ENSSSCG00000000971	ENSSSCT00000029634	HDAC10	-	2628	9.85749	0.997369	Protein Coding
ENSSSCG00000000971	ENSSSCT00000001061	HDAC10	-	2634	90.1425	99.0026	Protein Coding
ENSSSCG00000001009	ENSSSCT00000001101	RIPK1	RIPK1-201	3742	100	80.6898	Protein Coding
ENSSSCG00000001009	ENSSSCT00000033229	RIPK1	RIPK1-202	359	-	19.3102	Retained intron
ENSSSCG00000001021	ENSSSCT00000030973	RREB1	RREB1-202	7016	1.52059	24.0296	Protein Coding
ENSSSCG00000001021	ENSSSCT00000027679	RREB1	RREB1-203	945	5.56961	2.98851	Protein Coding
ENSSSCG00000001021	ENSSSCT00000001114	RREB1	RREB1-201	7796	92.9098	72.9819	Protein Coding
ENSSSCG00000001041	ENSSSCT00000001135	PAK1IP1	PAK1IP1-202	1283	0.602659	-	Protein Coding
ENSSSCG00000001041	ENSSSCT00000033062	PAK1IP1	PAK1IP1-201	1610	99.3973	100	Protein Coding
ENSSSCG00000001085	ENSSSCT00000033956	DCDC2	DCDC2-201	786	38.7894	-	Protein Coding
ENSSSCG00000001085	ENSSSCT00000001180	DCDC2	DCDC2-202	3172	61.2106	-	Protein Coding
ENSSSCG00000001132	ENSSSCT00000001228	BTN1A1	-	1584	48.7315	-	Protein Coding
ENSSSCG00000001132	ENSSSCT00000033676	BTN1A1	-	2484	51.2685	-	Protein Coding
ENSSSCG00000001219	ENSSSCT00000033899	TRIM27	TRIM27-201	2672	18.5436	88.8714	Protein Coding
ENSSSCG00000001219	ENSSSCT00000001317	TRIM27	TRIM27-203	3124	23.6692	1.02428	Protein Coding
ENSSSCG00000001219	ENSSSCT00000035675	TRIM27	TRIM27-202	2671	57.7873	10.1043	Nonsense mediated decay
ENSSSCG00000001227	ENSSSCT00000001326	TMP-SLA-3	TMP-SLA-3-202	1700	-	7.02235	Processed transcript
ENSSSCG00000001227	ENSSSCT00000035587	TMP-SLA-3	TMP-SLA-3-001	1767	-	42.1226	Processed transcript
ENSSSCG00000001227	ENSSSCT00000001325	TMP-SLA-3	TMP-SLA-3-201	1733	-	50.855	Processed transcript
ENSSSCG00000001228	ENSSSCT00000001333	TMP-CH242-74M17.5	TMP-CH242-74M17.5-201	1077	-	35.0367	Processed transcript
ENSSSCG00000001228	ENSSSCT00000034061	TMP-CH242-74M17.5	TMP-CH242-74M17.5-001	1303	-	64.9633	Processed transcript
ENSSSCG00000001229	ENSSSCT00000001330	TMP-CH242-74M17.2	TMP-CH242-74M17.2-201	1526	1.61714	0.982408	Protein Coding
ENSSSCG00000001229	ENSSSCT00000001329	TMP-CH242-74M17.2	TMP-CH242-74M17.2-001	1813	98.3829	99.0176	Protein Coding
ENSSSCG00000001231	ENSSSCT00000036412	SLA-1	SLA-1-004	1467	1.00016	0.266144	Protein Coding
ENSSSCG00000001231	ENSSSCT00000001334	SLA-1	SLA-1-003	1533	98.9998	99.7339	Protein Coding
ENSSSCG00000001233	ENSSSCT00000036524	TRIM26	TRIM26-201	1688	0.784306	-	Protein Coding
ENSSSCG00000001233	ENSSSCT00000001341	TRIM26	TRIM26-202	3840	99.2157	100	Protein Coding
ENSSSCG00000001236	ENSSSCT00000033688	TRIM40	TRIM40-201	936	47.664	-	Protein Coding
ENSSSCG00000001236	ENSSSCT00000001347	TRIM40	TRIM40-202	1949	52.336	-	Protein Coding
ENSSSCG00000001241	ENSSSCT00000034433	ZFP57	ZFP57-001	788	-	15.6361	Processed transcript
ENSSSCG00000001241	ENSSSCT00000001354	ZFP57	ZFP57-201	1830	-	84.3639	Processed transcript
ENSSSCG00000001242	ENSSSCT00000034718	GABBR1	GABBR1-202	2883	2.93265	12.6684	Protein Coding
ENSSSCG00000001242	ENSSSCT00000035354	GABBR1	GABBR1-203	2697	7.03226	1.30179	Protein Coding
ENSSSCG00000001242	ENSSSCT00000001355	GABBR1	GABBR1-205	4667	90.0351	12.7409	Protein Coding
ENSSSCG00000001242	ENSSSCT00000035175	GABBR1	GABBR1-201	2057	-	12.1756	Processed transcript
ENSSSCG00000001242	ENSSSCT00000033757	GABBR1	GABBR1-204	4018	-	61.1133	Retained intron
ENSSSCG00000001245	ENSSSCT00000034579	ZNRD1	ZNRD1-002	852	1.44631	1.07325	Protein Coding
ENSSSCG00000001245	ENSSSCT00000001359	ZNRD1	ZNRD1-001	747	98.5537	98.9268	Protein Coding
ENSSSCG00000001252	ENSSSCT00000035963	UBD	UBD-001	534	3.65133	44.7236	Protein Coding
ENSSSCG00000001252	ENSSSCT00000001367	UBD	UBD-201	1281	96.3487	55.2764	Protein Coding
ENSSSCG00000001341	ENSSSCT00000035848	SLA-11	SLA-11-002	920	2.44172	9.52162	Protein Coding
ENSSSCG00000001341	ENSSSCT00000001457	SLA-11	SLA-11-001	1421	97.5583	82.4772	Protein Coding
ENSSSCG00000001341	ENSSSCT00000032922	SLA-11	SLA-11-003	705	-	1.44757	Processed transcript
ENSSSCG00000001341	ENSSSCT00000034098	SLA-11	SLA-11-005	189	-	2.18826	Processed transcript
ENSSSCG00000001341	ENSSSCT00000034084	SLA-11	SLA-11-004	557	-	4.36541	Processed transcript
ENSSSCG00000001342	ENSSSCT00000001458	TRIM39	TRIM39-203	1474	10.1618	20.7434	Protein Coding
ENSSSCG00000001342	ENSSSCT00000035776	TRIM39	TRIM39-201	2191	31.5526	29.2355	Protein Coding
ENSSSCG00000001342	ENSSSCT00000035503	TRIM39	TRIM39-202	2209	58.2856	50.0211	Protein Coding
ENSSSCG00000001346	ENSSSCT00000001462	ABCF1	ABCF1-201	3078	2.50278	2.60966	Protein Coding
ENSSSCG00000001346	ENSSSCT00000035204	ABCF1	ABCF1-202	3124	97.4972	97.3903	Protein Coding
ENSSSCG00000001347	ENSSSCT00000034462	PPP1R10	PPP1R10-201	4431	38.0116	43.2506	Protein Coding
ENSSSCG00000001347	ENSSSCT00000001463	PPP1R10	PPP1R10-202	4434	61.9884	56.7494	Protein Coding
ENSSSCG00000001362	ENSSSCT00000001480	MDC1	MDC1-202	7245	17.036	0.40786	Protein Coding
ENSSSCG00000001362	ENSSSCT00000035889	MDC1	MDC1-201	6679	82.964	99.5921	Protein Coding
ENSSSCG00000001376	ENSSSCT00000001498	DHX16	DHX16-202	3468	100	78.7579	Protein Coding
ENSSSCG00000001376	ENSSSCT00000032837	DHX16	DHX16-201	1758	-	21.2421	Processed transcript
ENSSSCG00000001377	ENSSSCT00000036384	PPP1R18	-	638	38.3972	4.84667	Protein Coding
ENSSSCG00000001377	ENSSSCT00000034131	PPP1R18	-	751	61.6028	9.89234	Nonsense mediated decay
ENSSSCG00000001377	ENSSSCT00000033512	PPP1R18	-	609	-	2.26697	Processed transcript
ENSSSCG00000001377	ENSSSCT00000001499	PPP1R18	-	1481	-	82.994	Retained intron
ENSSSCG00000001382	ENSSSCT00000035930	DDR1	DDR1-206	3897	23.4699	1.60992	Protein Coding
ENSSSCG00000001382	ENSSSCT00000001504	DDR1	DDR1-204	3872	24.1341	14.1469	Protein Coding
ENSSSCG00000001382	ENSSSCT00000035471	DDR1	DDR1-205	3786	25.4381	13.6153	Protein Coding
ENSSSCG00000001382	ENSSSCT00000035030	DDR1	DDR1-203	3761	26.9579	66.0459	Protein Coding
ENSSSCG00000001382	ENSSSCT00000033814	DDR1	DDR1-207	268	-	0.444999	Processed transcript
ENSSSCG00000001382	ENSSSCT00000035474	DDR1	DDR1-202	2723	-	4.13692	Processed transcript
ENSSSCG00000001384	ENSSSCT00000034465	VARS2	VARS2-201	4086	40.1135	15.0195	Protein Coding
ENSSSCG00000001384	ENSSSCT00000001506	VARS2	VARS2-203	3675	59.8865	84.5438	Protein Coding
ENSSSCG00000001384	ENSSSCT00000036313	VARS2	VARS2-202	835	-	0.436749	Processed transcript
ENSSSCG00000001391	ENSSSCT00000032697	CCHCR1	CCHCR1-203	2343	30.58	44.1328	Protein Coding
ENSSSCG00000001391	ENSSSCT00000001514	CCHCR1	CCHCR1-206	2835	69.42	5.70904	Protein Coding
ENSSSCG00000001391	ENSSSCT00000032940	CCHCR1	CCHCR1-202	497	-	3.36576	Processed transcript
ENSSSCG00000001391	ENSSSCT00000032643	CCHCR1	CCHCR1-205	549	-	6.95899	Processed transcript
ENSSSCG00000001391	ENSSSCT00000035717	CCHCR1	CCHCR1-201	476	-	19.2947	Processed transcript
ENSSSCG00000001391	ENSSSCT00000033524	CCHCR1	CCHCR1-204	893	-	20.5387	Processed transcript
ENSSSCG00000001392	ENSSSCT00000001515	TCF19	TCF19-202	1960	32.7287	-	Protein Coding
ENSSSCG00000001392	ENSSSCT00000033335	TCF19	TCF19-201	2023	67.2713	100	Protein Coding
ENSSSCG00000001394	ENSSSCT00000035608	MIC-2	MIC-2-001	904	15.7816	25.6236	Protein Coding
ENSSSCG00000001394	ENSSSCT00000001518	MIC-2	MIC-2-201	1673	84.2184	74.3764	Protein Coding
ENSSSCG00000001395	ENSSSCT00000001520	MIC-1	MIC-1-201	771	-	8.45824	Unprocessed Pseudogene
ENSSSCG00000001395	ENSSSCT00000033601	MIC-1	MIC-1-001	641	-	91.5418	Unprocessed Pseudogene
ENSSSCG00000001396	ENSSSCT00000001523	SLA-8	SLA-8-203	946	-	0.142138	Processed transcript
ENSSSCG00000001396	ENSSSCT00000034287	SLA-8	SLA-8-003	541	-	1.48151	Processed transcript
ENSSSCG00000001396	ENSSSCT00000035795	SLA-8	SLA-8-002	559	-	9.37112	Processed transcript
ENSSSCG00000001396	ENSSSCT00000001522	SLA-8	SLA-8-202	1305	-	89.0052	Processed transcript
ENSSSCG00000001397	ENSSSCT00000034266	TMP-CH242-74M17.4	TMP-CH242-74M17.4-001	1726	-	8.50648	Processed transcript
ENSSSCG00000001397	ENSSSCT00000001335	TMP-CH242-74M17.4	TMP-CH242-74M17.4-201	1092	-	91.4935	Processed transcript
ENSSSCG00000001398	ENSSSCT00000001525	SLA-6	SLA-6-001	1429	8.37418	53.9954	Protein Coding
ENSSSCG00000001398	ENSSSCT00000001527	SLA-6	SLA-6-202	1090	9.14313	-	Protein Coding
ENSSSCG00000001398	ENSSSCT00000001338	SLA-6	SLA-6-203	904	10.1326	2.11251	Protein Coding
ENSSSCG00000001398	ENSSSCT00000001526	SLA-6	SLA-6-204	982	12.5666	7.51624	Protein Coding
ENSSSCG00000001398	ENSSSCT00000001327	SLA-6	SLA-6-201	1153	59.7835	36.3758	Protein Coding
ENSSSCG00000001400	ENSSSCT00000032673	DDX39B	DDX39B-203	675	1.50317	3.44085	Protein Coding
ENSSSCG00000001400	ENSSSCT00000001529	DDX39B	DDX39B-201	1700	98.4968	95.606	Protein Coding
ENSSSCG00000001400	ENSSSCT00000035721	DDX39B	DDX39B-204	469	-	0.471061	Processed transcript
ENSSSCG00000001400	ENSSSCT00000032875	DDX39B	DDX39B-202	701	-	0.48212	Processed transcript
ENSSSCG00000001401	ENSSSCT00000035387	ATP6V1G2	ATP6V1G2-001	1444	100	97.7477	Protein Coding
ENSSSCG00000001401	ENSSSCT00000001530	ATP6V1G2	ATP6V1G2-002	464	-	2.25233	Processed transcript
ENSSSCG00000001402	ENSSSCT00000001531	NFKBIL1	NFKBIL1-201	1462	100	99.526	Protein Coding
ENSSSCG00000001402	ENSSSCT00000033854	NFKBIL1	NFKBIL1-203	471	-	0.0449418	Processed transcript
ENSSSCG00000001402	ENSSSCT00000034001	NFKBIL1	NFKBIL1-202	713	-	0.42904	Processed transcript
ENSSSCG00000001403	ENSSSCT00000001532	LTA	LTA-002	1434	43.4757	-	Protein Coding
ENSSSCG00000001403	ENSSSCT00000034506	LTA	LTA-001	1331	56.5243	-	Protein Coding
ENSSSCG00000001405	ENSSSCT00000032883	LTB	LTB-203	1098	20.6679	4.44003	Protein Coding
ENSSSCG00000001405	ENSSSCT00000035081	LTB	LTB-201	882	26.0368	50.408	Protein Coding
ENSSSCG00000001405	ENSSSCT00000001535	LTB	LTB-202	933	53.2953	29.527	Protein Coding
ENSSSCG00000001405	ENSSSCT00000033604	LTB	LTB-204	658	-	15.6249	Processed transcript
ENSSSCG00000001408	ENSSSCT00000001539	AIF1	AIF1-203	752	100	51.5138	Protein Coding
ENSSSCG00000001408	ENSSSCT00000034889	AIF1	AIF1-201	1039	-	3.26739	Processed transcript
ENSSSCG00000001408	ENSSSCT00000034270	AIF1	AIF1-202	654	-	4.24208	Processed transcript
ENSSSCG00000001408	ENSSSCT00000033884	AIF1	AIF1-205	515	-	13.8495	Processed transcript
ENSSSCG00000001408	ENSSSCT00000034402	AIF1	AIF1-204	497	-	27.1273	Processed transcript
ENSSSCG00000001409	ENSSSCT00000035041	PRRC2A	PRRC2A-202	6916	2.13162	-	Protein Coding
ENSSSCG00000001409	ENSSSCT00000001540	PRRC2A	PRRC2A-205	6607	2.29739	59.6728	Protein Coding
ENSSSCG00000001409	ENSSSCT00000032615	PRRC2A	PRRC2A-204	735	16.4078	12.6526	Protein Coding
ENSSSCG00000001409	ENSSSCT00000036387	PRRC2A	PRRC2A-201	6882	79.1631	26.276	Protein Coding
ENSSSCG00000001409	ENSSSCT00000032971	PRRC2A	PRRC2A-203	734	-	1.39858	Processed transcript
ENSSSCG00000001410	ENSSSCT00000034959	BAG6	BAG6-201	582	0.44555	0.141336	Protein Coding
ENSSSCG00000001410	ENSSSCT00000032790	BAG6	BAG6-209	904	1.02448	0.515456	Protein Coding
ENSSSCG00000001410	ENSSSCT00000032750	BAG6	BAG6-213	1318	1.33396	5.34115	Protein Coding
ENSSSCG00000001410	ENSSSCT00000035059	BAG6	BAG6-214	791	1.38849	2.41076	Protein Coding
ENSSSCG00000001410	ENSSSCT00000034548	BAG6	BAG6-203	1593	1.43744	-	Protein Coding
ENSSSCG00000001410	ENSSSCT00000034267	BAG6	BAG6-210	836	1.46321	0.117654	Protein Coding
ENSSSCG00000001410	ENSSSCT00000033878	BAG6	BAG6-211	855	2.23404	0.443913	Protein Coding
ENSSSCG00000001410	ENSSSCT00000032929	BAG6	BAG6-204	1575	2.96522	1.56419	Protein Coding
ENSSSCG00000001410	ENSSSCT00000034083	BAG6	BAG6-202	3753	3.56929	5.24167	Protein Coding
ENSSSCG00000001410	ENSSSCT00000001542	BAG6	BAG6-219	3831	3.84326	17.1396	Protein Coding
ENSSSCG00000001410	ENSSSCT00000034386	BAG6	BAG6-206	3579	4.06101	2.56603	Protein Coding
ENSSSCG00000001410	ENSSSCT00000001543	BAG6	BAG6-220	3684	4.24678	29.9717	Protein Coding
ENSSSCG00000001410	ENSSSCT00000035973	BAG6	BAG6-215	2542	7.08849	15.6697	Protein Coding
ENSSSCG00000001410	ENSSSCT00000035858	BAG6	BAG6-208	512	10.6282	6.78152	Protein Coding
ENSSSCG00000001410	ENSSSCT00000035395	BAG6	BAG6-216	820	13.3834	0.83471	Protein Coding
ENSSSCG00000001410	ENSSSCT00000032967	BAG6	BAG6-217	661	15.0803	2.45374	Protein Coding
ENSSSCG00000001410	ENSSSCT00000036064	BAG6	BAG6-212	2211	25.8069	4.51348	Protein Coding
ENSSSCG00000001410	ENSSSCT00000034884	BAG6	BAG6-207	3735	-	0.559004	Processed transcript
ENSSSCG00000001410	ENSSSCT00000033924	BAG6	BAG6-218	665	-	3.73436	Processed transcript
ENSSSCG00000001411	ENSSSCT00000033424	APOM	APOM-001	684	28.3986	8.51529	Protein Coding
ENSSSCG00000001411	ENSSSCT00000001547	APOM	APOM-002	748	71.6014	91.4847	Protein Coding
ENSSSCG00000001413	ENSSSCT00000033799	GPANK1	GPANK1-202	1050	2.04856	39.8591	Protein Coding
ENSSSCG00000001413	ENSSSCT00000032879	GPANK1	GPANK1-201	1860	41.7926	35.0086	Protein Coding
ENSSSCG00000001413	ENSSSCT00000001549	GPANK1	GPANK1-203	1881	56.1588	25.1323	Protein Coding
ENSSSCG00000001414	ENSSSCT00000036545	CSNK2B	CSNK2B-201	1071	0.523389	1.29333	Protein Coding
ENSSSCG00000001414	ENSSSCT00000001551	CSNK2B	CSNK2B-206	804	0.635785	47.8127	Protein Coding
ENSSSCG00000001414	ENSSSCT00000034642	CSNK2B	CSNK2B-204	697	0.984981	0.273051	Protein Coding
ENSSSCG00000001414	ENSSSCT00000034002	CSNK2B	CSNK2B-202	931	97.8558	48.7092	Protein Coding
ENSSSCG00000001414	ENSSSCT00000033137	CSNK2B	CSNK2B-203	981	-	0.556174	Processed transcript
ENSSSCG00000001414	ENSSSCT00000033312	CSNK2B	CSNK2B-205	1076	-	1.35554	Processed transcript
ENSSSCG00000001416	ENSSSCT00000033592	LY6G5C	LY6G5C-201	761	46.6764	-	Protein Coding
ENSSSCG00000001416	ENSSSCT00000001553	LY6G5C	LY6G5C-202	429	53.3236	-	Protein Coding
ENSSSCG00000001417	ENSSSCT00000001554	ABHD16A	-	844	100	85.2121	Protein Coding
ENSSSCG00000001417	ENSSSCT00000034020	ABHD16A	-	694	-	2.1894	Retained intron
ENSSSCG00000001417	ENSSSCT00000034152	ABHD16A	-	1013	-	4.99951	Retained intron
ENSSSCG00000001417	ENSSSCT00000036426	ABHD16A	-	940	-	7.59903	Retained intron
ENSSSCG00000001419	ENSSSCT00000034365	SLC44A4	SLC44A4-202	549	4.70648	-	Protein Coding
ENSSSCG00000001419	ENSSSCT00000001556	SLC44A4	SLC44A4-204	2515	9.76098	-	Protein Coding
ENSSSCG00000001419	ENSSSCT00000033364	SLC44A4	SLC44A4-201	2264	85.5325	-	Protein Coding
ENSSSCG00000001420	ENSSSCT00000001559	EHMT2	EHMT2-202	3971	17.3999	77.0915	Protein Coding
ENSSSCG00000001420	ENSSSCT00000034871	EHMT2	EHMT2-204	4135	30.087	4.844	Protein Coding
ENSSSCG00000001420	ENSSSCT00000001560	EHMT2	EHMT2-203	3869	52.5132	18.0645	Protein Coding
ENSSSCG00000001421	ENSSSCT00000034381	ZBTB12	ZBTB12-201	1380	32.8324	56.9288	Protein Coding
ENSSSCG00000001421	ENSSSCT00000001561	ZBTB12	ZBTB12-202	1948	67.1676	43.0712	Protein Coding
ENSSSCG00000001422	ENSSSCT00000032654	C2	C2-203	642	2.08812	-	Protein Coding
ENSSSCG00000001422	ENSSSCT00000001563	C2	C2-201	2574	97.9119	86.219	Protein Coding
ENSSSCG00000001422	ENSSSCT00000033494	C2	C2-202	2120	-	13.781	Processed transcript
ENSSSCG00000001423	ENSSSCT00000032936	NELFE	NELFE-203	1411	3.63904	0.407922	Protein Coding
ENSSSCG00000001423	ENSSSCT00000035393	NELFE	NELFE-205	848	6.44133	0.414519	Protein Coding
ENSSSCG00000001423	ENSSSCT00000033536	NELFE	NELFE-207	488	7.77134	16.3052	Protein Coding
ENSSSCG00000001423	ENSSSCT00000034498	NELFE	NELFE-206	274	8.28933	11.2176	Protein Coding
ENSSSCG00000001423	ENSSSCT00000001565	NELFE	NELFE-202	1438	73.859	71.5445	Protein Coding
ENSSSCG00000001423	ENSSSCT00000033383	NELFE	NELFE-204	509	-	0.110247	Processed transcript
ENSSSCG00000001424	ENSSSCT00000001566	SKIV2L	SKIV2L-001	3883	100	85.8171	Protein Coding
ENSSSCG00000001424	ENSSSCT00000035658	SKIV2L	SKIV2L-002	566	-	0.960696	Processed transcript
ENSSSCG00000001424	ENSSSCT00000032754	SKIV2L	SKIV2L-004	729	-	3.42651	Processed transcript
ENSSSCG00000001424	ENSSSCT00000036050	SKIV2L	SKIV2L-003	998	-	9.79565	Processed transcript
ENSSSCG00000001425	ENSSSCT00000034625	DXO	DXO-203	303	5.54646	11.4425	Protein Coding
ENSSSCG00000001425	ENSSSCT00000034305	DXO	DXO-202	1448	32.9794	38.1348	Protein Coding
ENSSSCG00000001425	ENSSSCT00000001567	DXO	DXO-207	1693	61.4741	35.255	Protein Coding
ENSSSCG00000001425	ENSSSCT00000036269	DXO	DXO-205	581	-	0.292771	Processed transcript
ENSSSCG00000001425	ENSSSCT00000034313	DXO	DXO-201	1291	-	0.884972	Processed transcript
ENSSSCG00000001425	ENSSSCT00000033632	DXO	DXO-206	549	-	5.7582	Processed transcript
ENSSSCG00000001425	ENSSSCT00000035910	DXO	DXO-204	696	-	8.23176	Processed transcript
ENSSSCG00000001426	ENSSSCT00000033829	STK19	STK19-001	318	5.18801	5.39073	Protein Coding
ENSSSCG00000001426	ENSSSCT00000035172	STK19	STK19-007	609	6.08568	7.07881	Protein Coding
ENSSSCG00000001426	ENSSSCT00000001568	STK19	STK19-006	1210	88.7263	78.633	Protein Coding
ENSSSCG00000001426	ENSSSCT00000035443	STK19	STK19-002	519	-	0.252982	Processed transcript
ENSSSCG00000001426	ENSSSCT00000032858	STK19	STK19-005	541	-	0.763966	Processed transcript
ENSSSCG00000001426	ENSSSCT00000036220	STK19	STK19-004	548	-	3.48349	Processed transcript
ENSSSCG00000001426	ENSSSCT00000032718	STK19	STK19-003	419	-	4.39705	Processed transcript
ENSSSCG00000001428	ENSSSCT00000036579	CYP21A2	CYP21A2-202	1543	24.7286	-	Protein Coding
ENSSSCG00000001428	ENSSSCT00000001571	CYP21A2	CYP21A2-203	2142	33.965	0.712273	Protein Coding
ENSSSCG00000001428	ENSSSCT00000034049	CYP21A2	CYP21A2-201	1927	41.3065	99.2877	Protein Coding
ENSSSCG00000001429	ENSSSCT00000001574	-	-	4395	26.0294	68.8457	Protein Coding
ENSSSCG00000001429	ENSSSCT00000032104	-	-	4407	73.9706	31.1543	Protein Coding
ENSSSCG00000001430	ENSSSCT00000001575	ATF6B	ATF6B-203	2106	8.39751	0.769819	Protein Coding
ENSSSCG00000001430	ENSSSCT00000036323	ATF6B	ATF6B-202	2097	91.6025	66.4684	Protein Coding
ENSSSCG00000001430	ENSSSCT00000034275	ATF6B	ATF6B-204	477	-	2.90018	Processed transcript
ENSSSCG00000001430	ENSSSCT00000032970	ATF6B	ATF6B-205	409	-	13.6126	Processed transcript
ENSSSCG00000001430	ENSSSCT00000032760	ATF6B	ATF6B-201	512	-	16.249	Processed transcript
ENSSSCG00000001431	ENSSSCT00000034820	FKBPL	FKBPL-202	740	9.94439	-	Protein Coding
ENSSSCG00000001431	ENSSSCT00000001576	FKBPL	FKBPL-203	1417	12.1156	5.30085	Protein Coding
ENSSSCG00000001431	ENSSSCT00000034571	FKBPL	FKBPL-201	1372	77.9401	94.6991	Protein Coding
ENSSSCG00000001433	ENSSSCT00000036464	PPT2	PPT2-210	207	0.462858	0.585972	Protein Coding
ENSSSCG00000001433	ENSSSCT00000035600	PPT2	PPT2-204	1940	0.967896	0.417529	Protein Coding
ENSSSCG00000001433	ENSSSCT00000036345	PPT2	PPT2-205	864	1.22006	-	Protein Coding
ENSSSCG00000001433	ENSSSCT00000036152	PPT2	PPT2-208	875	2.41211	-	Protein Coding
ENSSSCG00000001433	ENSSSCT00000033197	PPT2	PPT2-209	738	3.07183	0.945855	Protein Coding
ENSSSCG00000001433	ENSSSCT00000034487	PPT2	PPT2-211	625	12.2981	5.2178	Protein Coding
ENSSSCG00000001433	ENSSSCT00000035201	PPT2	PPT2-206	792	15.1451	8.99395	Protein Coding
ENSSSCG00000001433	ENSSSCT00000001579	PPT2	PPT2-201	1789	64.4221	83.0646	Protein Coding
ENSSSCG00000001433	ENSSSCT00000034451	PPT2	PPT2-207	772	-	0.774244	Processed transcript
ENSSSCG00000001434	ENSSSCT00000033379	EGFL8	EGFL8-203	569	8.77004	-	Protein Coding
ENSSSCG00000001434	ENSSSCT00000034208	EGFL8	EGFL8-204	559	8.83708	3.82689	Protein Coding
ENSSSCG00000001434	ENSSSCT00000001582	EGFL8	EGFL8-202	1287	82.3929	96.1731	Protein Coding
ENSSSCG00000001435	ENSSSCT00000033020	AGPAT1	AGPAT1-203	1963	1.63326	36.6384	Protein Coding
ENSSSCG00000001435	ENSSSCT00000036330	AGPAT1	AGPAT1-206	1026	1.8363	-	Protein Coding
ENSSSCG00000001435	ENSSSCT00000033826	AGPAT1	AGPAT1-204	894	2.40507	1.01898	Protein Coding
ENSSSCG00000001435	ENSSSCT00000035535	AGPAT1	AGPAT1-205	1013	10.4112	3.54466	Protein Coding
ENSSSCG00000001435	ENSSSCT00000001583	AGPAT1	AGPAT1-201	2208	83.7141	58.798	Protein Coding
ENSSSCG00000001436	ENSSSCT00000001585	RNF5	RNF5-001	1252	100	98.0726	Protein Coding
ENSSSCG00000001436	ENSSSCT00000035431	RNF5	RNF5-002	485	-	1.92745	Processed transcript
ENSSSCG00000001437	ENSSSCT00000036215	AGER	AGER-204	1414	13.0321	-	Protein Coding
ENSSSCG00000001437	ENSSSCT00000035416	AGER	AGER-202	1241	13.8521	-	Protein Coding
ENSSSCG00000001437	ENSSSCT00000001586	AGER	AGER-203	1464	15.1112	-	Protein Coding
ENSSSCG00000001437	ENSSSCT00000034233	AGER	AGER-205	1437	15.234	-	Protein Coding
ENSSSCG00000001437	ENSSSCT00000001589	AGER	AGER-207	1282	18.353	-	Protein Coding
ENSSSCG00000001437	ENSSSCT00000035370	AGER	AGER-201	1083	24.4177	-	Protein Coding
ENSSSCG00000001438	ENSSSCT00000001590	PBX2	PBX2-001	1293	49.5458	45.1505	Protein Coding
ENSSSCG00000001438	ENSSSCT00000035403	PBX2	PBX2-003	747	50.4542	52.6297	Protein Coding
ENSSSCG00000001438	ENSSSCT00000036167	PBX2	PBX2-002	1332	-	2.21974	Processed transcript
ENSSSCG00000001439	ENSSSCT00000001592	GPSM3	GPSM3-202	1529	32.9528	2.04081	Protein Coding
ENSSSCG00000001439	ENSSSCT00000035656	GPSM3	GPSM3-201	1223	67.0472	97.9592	Protein Coding
ENSSSCG00000001440	ENSSSCT00000034896	NOTCH4	NOTCH4-202	451	1.70278	2.03865	Protein Coding
ENSSSCG00000001440	ENSSSCT00000001593	NOTCH4	NOTCH4-201	6718	98.2972	97.4924	Protein Coding
ENSSSCG00000001440	ENSSSCT00000034905	NOTCH4	NOTCH4-203	552	-	0.468966	Processed transcript
ENSSSCG00000001454	ENSSSCT00000034656	SLA-DRB2	SLA-DRB2-002	504	-	1.93716	Unprocessed Pseudogene
ENSSSCG00000001454	ENSSSCT00000001610	SLA-DRB2	SLA-DRB2-201	781	-	98.0628	Unprocessed Pseudogene
ENSSSCG00000001455	ENSSSCT00000001615	SLA-DRB1	SLA-DRB1-201	875	18.175	19.0828	Protein Coding
ENSSSCG00000001455	ENSSSCT00000001612	SLA-DRB1	SLA-DRB1-001	813	81.825	80.9172	Protein Coding
ENSSSCG00000001468	ENSSSCT00000036508	PSMB9	PSMB9-002	432	10.6391	4.89645	Protein Coding
ENSSSCG00000001468	ENSSSCT00000001632	PSMB9	PSMB9-003	580	15.2814	8.68995	Protein Coding
ENSSSCG00000001468	ENSSSCT00000032605	PSMB9	PSMB9-001	959	74.0794	86.4136	Protein Coding
ENSSSCG00000001470	ENSSSCT00000035635	HLA-DMA	HLA-DMA-204	1066	3.35695	0.268309	Protein Coding
ENSSSCG00000001470	ENSSSCT00000032951	HLA-DMA	HLA-DMA-202	732	3.87906	-	Protein Coding
ENSSSCG00000001470	ENSSSCT00000035735	HLA-DMA	HLA-DMA-205	481	15.3122	13.9239	Protein Coding
ENSSSCG00000001470	ENSSSCT00000001634	HLA-DMA	HLA-DMA-203	1063	77.4518	64.4125	Protein Coding
ENSSSCG00000001470	ENSSSCT00000033069	HLA-DMA	HLA-DMA-206	408	-	1.25296	Processed transcript
ENSSSCG00000001470	ENSSSCT00000033636	HLA-DMA	HLA-DMA-207	824	-	5.2938	Processed transcript
ENSSSCG00000001470	ENSSSCT00000033003	HLA-DMA	HLA-DMA-201	690	-	14.8485	Processed transcript
ENSSSCG00000001471	ENSSSCT00000001637	BRD2	BRD2-202	4708	100	65.0003	Protein Coding
ENSSSCG00000001471	ENSSSCT00000032613	BRD2	BRD2-203	3400	-	11.257	Processed transcript
ENSSSCG00000001471	ENSSSCT00000033075	BRD2	BRD2-204	4664	-	23.7427	Processed transcript
ENSSSCG00000001473	ENSSSCT00000001640	COL11A2	COL11A2-204	4857	6.83075	-	Protein Coding
ENSSSCG00000001473	ENSSSCT00000036285	COL11A2	COL11A2-203	924	18.5938	9.76133	Protein Coding
ENSSSCG00000001473	ENSSSCT00000036382	COL11A2	COL11A2-201	2125	30.9139	19.4974	Protein Coding
ENSSSCG00000001473	ENSSSCT00000036253	COL11A2	COL11A2-202	4956	43.6616	70.7412	Protein Coding
ENSSSCG00000001474	ENSSSCT00000035096	RXRB	RXRB-202	1348	0.960784	0.194447	Protein Coding
ENSSSCG00000001474	ENSSSCT00000036123	RXRB	RXRB-203	1599	1.30612	1.5381	Protein Coding
ENSSSCG00000001474	ENSSSCT00000032594	RXRB	RXRB-205	287	1.35498	3.61936	Protein Coding
ENSSSCG00000001474	ENSSSCT00000036293	RXRB	RXRB-204	1245	24.1237	38.8271	Protein Coding
ENSSSCG00000001474	ENSSSCT00000001642	RXRB	RXRB-201	2906	72.2545	55.8209	Protein Coding
ENSSSCG00000001476	ENSSSCT00000033565	HSD17B8	HSD17B8-202	977	3.88647	63.3143	Protein Coding
ENSSSCG00000001476	ENSSSCT00000001647	HSD17B8	HSD17B8-205	989	4.42662	0.781572	Protein Coding
ENSSSCG00000001476	ENSSSCT00000034292	HSD17B8	HSD17B8-204	949	28.2208	2.05621	Protein Coding
ENSSSCG00000001476	ENSSSCT00000034660	HSD17B8	HSD17B8-203	1176	63.4662	18.7705	Protein Coding
ENSSSCG00000001476	ENSSSCT00000033824	HSD17B8	HSD17B8-208	461	-	0.110986	Processed transcript
ENSSSCG00000001476	ENSSSCT00000036037	HSD17B8	HSD17B8-206	370	-	0.754379	Processed transcript
ENSSSCG00000001476	ENSSSCT00000034439	HSD17B8	HSD17B8-207	338	-	1.78043	Processed transcript
ENSSSCG00000001476	ENSSSCT00000035462	HSD17B8	HSD17B8-201	421	-	12.4317	Processed transcript
ENSSSCG00000001477	ENSSSCT00000001648	RING1	RING1-001	1724	100	97.212	Protein Coding
ENSSSCG00000001477	ENSSSCT00000036018	RING1	RING1-002	1522	-	2.78798	Processed transcript
ENSSSCG00000001484	ENSSSCT00000001656	TINAG	TINAG-202	1666	49.1144	-	Protein Coding
ENSSSCG00000001484	ENSSSCT00000023260	TINAG	TINAG-201	759	50.8856	-	Protein Coding
ENSSSCG00000001486	ENSSSCT00000035077	LRRC1	LRRC1-201	1646	8.67838	-	Protein Coding
ENSSSCG00000001486	ENSSSCT00000001658	LRRC1	LRRC1-202	3749	91.3216	100	Protein Coding
ENSSSCG00000001538	ENSSSCT00000035214	DEF6	DEF6-003	1955	7.01729	4.10424	Protein Coding
ENSSSCG00000001538	ENSSSCT00000033680	DEF6	DEF6-002	1220	11.8901	20.2607	Protein Coding
ENSSSCG00000001538	ENSSSCT00000001713	DEF6	DEF6-001	2339	81.0926	75.635	Protein Coding
ENSSSCG00000001546	ENSSSCT00000001724	FANCE	FANCE-201	1779	29.6579	30.4116	Protein Coding
ENSSSCG00000001546	ENSSSCT00000026873	FANCE	FANCE-203	1584	33.5207	63.2749	Protein Coding
ENSSSCG00000001546	ENSSSCT00000001716	FANCE	FANCE-202	1734	36.8215	6.31353	Protein Coding
ENSSSCG00000001556	ENSSSCT00000001734	MAPK14	MAPK14-201	3814	100	99.8626	Protein Coding
ENSSSCG00000001556	ENSSSCT00000033702	MAPK14	MAPK14-202	743	-	0.137382	Retained intron
ENSSSCG00000001578	ENSSSCT00000028776	RNF8	RNF8-202	1648	49.9435	3.54814	Protein Coding
ENSSSCG00000001578	ENSSSCT00000001757	RNF8	RNF8-201	1645	50.0565	96.4519	Protein Coding
ENSSSCG00000001612	ENSSSCT00000030920	-	-	4449	24.8431	-	Protein Coding
ENSSSCG00000001612	ENSSSCT00000001792	-	-	4452	30.7521	-	Protein Coding
ENSSSCG00000001612	ENSSSCT00000027428	-	-	4428	44.4048	100	Protein Coding
ENSSSCG00000001613	ENSSSCT00000001793	TREML1	TREML1-001	1231	48.8654	-	Protein Coding
ENSSSCG00000001613	ENSSSCT00000034405	TREML1	TREML1-002	1219	51.1346	-	Protein Coding
ENSSSCG00000001616	ENSSSCT00000001796	TREML-2	TREML-2-001	1340	46.2207	-	Protein Coding
ENSSSCG00000001616	ENSSSCT00000024614	TREML-2	TREML-2-201	1321	53.7793	-	Protein Coding
ENSSSCG00000001617	ENSSSCT00000001798	TREM1	TREM1-201	2100	35.5975	-	Protein Coding
ENSSSCG00000001617	ENSSSCT00000035016	TREM1	TREM1-001	1041	64.4025	-	Protein Coding
ENSSSCG00000001621	ENSSSCT00000026847	TFEB	TFEB-202	2195	0.479145	1.3821	Protein Coding
ENSSSCG00000001621	ENSSSCT00000001802	TFEB	TFEB-201	2851	99.5209	98.6179	Protein Coding
ENSSSCG00000001651	ENSSSCT00000032979	CNPY3	CNPY3-002	880	0.870552	-	Protein Coding
ENSSSCG00000001651	ENSSSCT00000001836	CNPY3	CNPY3-001	1418	99.1294	100	Protein Coding
ENSSSCG00000001697	ENSSSCT00000036360	TMEM63B	TMEM63B-202	3406	32.7252	5.76075	Protein Coding
ENSSSCG00000001697	ENSSSCT00000001896	TMEM63B	TMEM63B-201	3252	67.2748	94.2392	Protein Coding
ENSSSCG00000001703	ENSSSCT00000032591	NFKBIE	NFKBIE-201	1565	27.1545	51.5888	Protein Coding
ENSSSCG00000001703	ENSSSCT00000001903	NFKBIE	NFKBIE-202	2863	72.8455	48.4112	Protein Coding
ENSSSCG00000001720	ENSSSCT00000001923	SLC25A27	-	1203	5.42635	1.84353	Protein Coding
ENSSSCG00000001720	ENSSSCT00000031260	SLC25A27	-	2508	94.5736	98.1565	Protein Coding
ENSSSCG00000001724	ENSSSCT00000001928	MEP1A	MEP1A-202	2958	38.0511	-	Protein Coding
ENSSSCG00000001724	ENSSSCT00000022332	MEP1A	MEP1A-201	2259	61.9489	-	Protein Coding
ENSSSCG00000001727	ENSSSCT00000035001	TNFRSF21	TNFRSF21-002	2943	-	0.454776	Retained intron
ENSSSCG00000001727	ENSSSCT00000001931	TNFRSF21	TNFRSF21-201	3109	-	45.5154	Processed transcript
ENSSSCG00000001727	ENSSSCT00000035929	TNFRSF21	TNFRSF21-001	3489	-	54.0299	Processed transcript
ENSSSCG00000001735	ENSSSCT00000001940	RHAG	RHAG-202	1335	49.606	-	Protein Coding
ENSSSCG00000001735	ENSSSCT00000032789	RHAG	RHAG-201	1193	50.394	-	Protein Coding
ENSSSCG00000001769	ENSSSCT00000001981	-	-	1937	2.18377	1.60639	Protein Coding
ENSSSCG00000001769	ENSSSCT00000034669	-	-	1818	97.8162	98.3936	Protein Coding
ENSSSCG00000001770	ENSSSCT00000001985	CTSH	CTSH-201	1334	2.44697	2.89348	Protein Coding
ENSSSCG00000001770	ENSSSCT00000001983	CTSH	CTSH-001	1425	97.553	97.1065	Protein Coding
ENSSSCG00000001773	ENSSSCT00000028390	-	-	666	45.0077	-	Protein Coding
ENSSSCG00000001773	ENSSSCT00000001988	-	-	639	54.9923	100	Protein Coding
ENSSSCG00000001782	ENSSSCT00000034526	ABHD17C	ABHD17C-201	1971	8.24909	-	Protein Coding
ENSSSCG00000001782	ENSSSCT00000001997	ABHD17C	ABHD17C-202	2336	91.7509	100	Protein Coding
ENSSSCG00000001787	ENSSSCT00000025614	IL16	-	891	6.24775	-	Protein Coding
ENSSSCG00000001787	ENSSSCT00000035382	IL16	-	2414	10.5986	2.26237	Protein Coding
ENSSSCG00000001787	ENSSSCT00000034701	IL16	-	4666	36.4022	-	Protein Coding
ENSSSCG00000001787	ENSSSCT00000002002	IL16	-	2391	46.7515	97.7376	Protein Coding
ENSSSCG00000001795	ENSSSCT00000029711	SH3GL3	SH3GL3-202	1517	48.5353	-	Protein Coding
ENSSSCG00000001795	ENSSSCT00000002011	SH3GL3	SH3GL3-201	1718	51.4647	-	Protein Coding
ENSSSCG00000001810	ENSSSCT00000002032	PDE8A	PDE8A-203	2108	14.4905	1.41906	Protein Coding
ENSSSCG00000001810	ENSSSCT00000002031	PDE8A	PDE8A-201	2229	34.0314	36.6799	Protein Coding
ENSSSCG00000001810	ENSSSCT00000002027	PDE8A	PDE8A-202	2226	51.4781	61.9011	Protein Coding
ENSSSCG00000001822	ENSSSCT00000031481	RCCD1	RCCD1-202	1536	18.2779	6.55165	Protein Coding
ENSSSCG00000001822	ENSSSCT00000002041	RCCD1	RCCD1-201	1539	81.7221	93.4483	Protein Coding
ENSSSCG00000001840	ENSSSCT00000002065	KIF7	-	3249	10.0676	-	Protein Coding
ENSSSCG00000001840	ENSSSCT00000002062	KIF7	-	3243	89.9324	100	Protein Coding
ENSSSCG00000001848	ENSSSCT00000002071	MESP2	MESP2-201	1808	46.0944	-	Protein Coding
ENSSSCG00000001848	ENSSSCT00000027487	MESP2	MESP2-202	1802	53.9056	-	Protein Coding
ENSSSCG00000001849	ENSSSCT00000002072	ANPEP	ANPEP-205	3379	15.4477	64.3404	Protein Coding
ENSSSCG00000001849	ENSSSCT00000035626	ANPEP	ANPEP-201	3650	84.5523	19.8116	Protein Coding
ENSSSCG00000001849	ENSSSCT00000034317	ANPEP	ANPEP-204	764	-	0.425239	Retained intron
ENSSSCG00000001849	ENSSSCT00000032855	ANPEP	ANPEP-202	618	-	5.5913	Retained intron
ENSSSCG00000001849	ENSSSCT00000032846	ANPEP	ANPEP-203	516	-	9.83147	Retained intron
ENSSSCG00000001867	ENSSSCT00000033134	PSTPIP1	PSTPIP1-202	1832	24.1438	10.6992	Protein Coding
ENSSSCG00000001867	ENSSSCT00000036661	PSTPIP1	PSTPIP1-201	801	25.3349	24.0587	Protein Coding
ENSSSCG00000001867	ENSSSCT00000035533	PSTPIP1	PSTPIP1-203	608	26.3552	54.5428	Protein Coding
ENSSSCG00000001867	ENSSSCT00000002092	PSTPIP1	PSTPIP1-204	1832	100	10.6992	Protein Coding
ENSSSCG00000001899	ENSSSCT00000002127	LMAN1L	LMAN1L-202	1694	46.264	-	Protein Coding
ENSSSCG00000001899	ENSSSCT00000026125	LMAN1L	LMAN1L-201	1772	53.736	-	Protein Coding
ENSSSCG00000001910	ENSSSCT00000036680	ISLR	ISLR-004	562	0.774282	0.391976	Protein Coding
ENSSSCG00000001910	ENSSSCT00000035408	ISLR	ISLR-003	458	1.27319	0.888854	Protein Coding
ENSSSCG00000001910	ENSSSCT00000035666	ISLR	ISLR-002	889	3.7234	9.34812	Protein Coding
ENSSSCG00000001910	ENSSSCT00000002139	ISLR	ISLR-001	2432	94.2291	89.3711	Protein Coding
ENSSSCG00000001918	ENSSSCT00000028211	NPTN	NPTN-201	4229	0.260059	-	Protein Coding
ENSSSCG00000001918	ENSSSCT00000002147	NPTN	NPTN-202	4211	99.7399	100	Protein Coding
ENSSSCG00000001931	ENSSSCT00000002163	GRAMD2	-	1348	29.9465	24.8584	Protein Coding
ENSSSCG00000001931	ENSSSCT00000002162	GRAMD2	-	1344	70.0535	75.1416	Protein Coding
ENSSSCG00000001952	ENSSSCT00000035476	NFKBIA	NFKBIA-002	1736	2.0752	10.1739	Protein Coding
ENSSSCG00000001952	ENSSSCT00000002184	NFKBIA	NFKBIA-001	1852	97.9248	89.8261	Protein Coding
ENSSSCG00000001956	ENSSSCT00000024498	-	-	1346	2.39899	8.2345	Protein Coding
ENSSSCG00000001956	ENSSSCT00000002188	-	-	1541	97.601	91.7655	Protein Coding
ENSSSCG00000001982	ENSSSCT00000025429	-	-	741	45.7218	-	Protein Coding
ENSSSCG00000001982	ENSSSCT00000002218	-	-	702	54.2782	-	Protein Coding
ENSSSCG00000001989	ENSSSCT00000002227	CIDEB	CIDEB-202	963	18.6594	-	Protein Coding
ENSSSCG00000001989	ENSSSCT00000002226	CIDEB	CIDEB-201	1154	81.3406	-	Protein Coding
ENSSSCG00000001993	ENSSSCT00000002231	TGM1	TGM1-203	2898	27.149	6.40933	Protein Coding
ENSSSCG00000001993	ENSSSCT00000035836	TGM1	TGM1-201	2713	28.4397	6.0067	Protein Coding
ENSSSCG00000001993	ENSSSCT00000033123	TGM1	TGM1-202	778	44.4113	87.584	Protein Coding
ENSSSCG00000002002	ENSSSCT00000032624	IRF9	IRF9-002	760	2.21176	-	Protein Coding
ENSSSCG00000002002	ENSSSCT00000033533	IRF9	IRF9-003	793	2.44525	1.17691	Protein Coding
ENSSSCG00000002002	ENSSSCT00000034676	IRF9	IRF9-005	641	3.01663	2.2138	Protein Coding
ENSSSCG00000002002	ENSSSCT00000035670	IRF9	IRF9-004	551	4.73704	3.58556	Protein Coding
ENSSSCG00000002002	ENSSSCT00000002240	IRF9	IRF9-001	1587	87.5893	93.0237	Protein Coding
ENSSSCG00000002003	ENSSSCT00000031497	AL136295.5	-	3356	26.5575	29.0724	Protein Coding
ENSSSCG00000002003	ENSSSCT00000002241	AL136295.5	-	3473	73.4425	70.9276	Protein Coding
ENSSSCG00000002026	ENSSSCT00000033257	EFS	EFS-202	2551	8.06284	2.78266	Protein Coding
ENSSSCG00000002026	ENSSSCT00000002266	EFS	EFS-201	2833	91.9372	97.2173	Protein Coding
ENSSSCG00000002028	ENSSSCT00000036377	CMTM5	CMTM5-002	594	18.2136	19.0012	Protein Coding
ENSSSCG00000002028	ENSSSCT00000035085	CMTM5	CMTM5-003	590	18.4947	40.1478	Protein Coding
ENSSSCG00000002028	ENSSSCT00000033050	CMTM5	CMTM5-004	743	20.4909	19.1206	Protein Coding
ENSSSCG00000002028	ENSSSCT00000002268	CMTM5	CMTM5-001	970	42.8008	21.7305	Protein Coding
ENSSSCG00000002029	ENSSSCT00000033384	MYH7	MYH7-004	213	0.00329111	-	Protein Coding
ENSSSCG00000002029	ENSSSCT00000002271	MYH7	MYH7-201	5994	99.9967	9.16648	Protein Coding
ENSSSCG00000002029	ENSSSCT00000033517	MYH7	MYH7-003	585	-	0.074383	Retained intron
ENSSSCG00000002029	ENSSSCT00000034242	MYH7	MYH7-005	433	-	0.186408	Retained intron
ENSSSCG00000002029	ENSSSCT00000033673	MYH7	MYH7-006	312	-	0.447562	Retained intron
ENSSSCG00000002029	ENSSSCT00000034843	MYH7	MYH7-002	643	-	14.5407	Retained intron
ENSSSCG00000002029	ENSSSCT00000035771	MYH7	MYH7-001	6027	-	75.5844	Processed transcript
ENSSSCG00000002032	ENSSSCT00000002274	SLC7A8	SLC7A8-202	649	0.509526	3.36702	Protein Coding
ENSSSCG00000002032	ENSSSCT00000028312	SLC7A8	SLC7A8-201	3576	99.4905	96.633	Protein Coding
ENSSSCG00000002241	ENSSSCT00000002496	NUTM1	NUTM1-201	3414	46.2932	-	Protein Coding
ENSSSCG00000002241	ENSSSCT00000002491	NUTM1	NUTM1-202	3456	53.7068	-	Protein Coding
ENSSSCG00000002252	ENSSSCT00000034830	ARRDC4	ARRDC4-202	637	0.65511	-	Nonsense mediated decay
ENSSSCG00000002252	ENSSSCT00000002508	ARRDC4	ARRDC4-201	4229	99.3449	100	Protein Coding
ENSSSCG00000002254	ENSSSCT00000002510	NR2F2	NR2F2-201	3448	1.93327	11.9373	Protein Coding
ENSSSCG00000002254	ENSSSCT00000002511	NR2F2	NR2F2-202	4147	98.0667	88.0627	Protein Coding
ENSSSCG00000002266	ENSSSCT00000025402	CHD2	CHD2-202	6037	0.65456	-	Protein Coding
ENSSSCG00000002266	ENSSSCT00000027293	CHD2	CHD2-203	4858	0.921962	-	Protein Coding
ENSSSCG00000002266	ENSSSCT00000002524	CHD2	CHD2-201	6406	98.4235	100	Protein Coding
ENSSSCG00000002275	ENSSSCT00000024847	PPP1R36	PPP1R36-202	1588	31.1567	-	Protein Coding
ENSSSCG00000002275	ENSSSCT00000002533	PPP1R36	PPP1R36-201	1552	68.8433	100	Protein Coding
ENSSSCG00000002276	ENSSSCT00000032357	PLEKHG3	PLEKHG3-201	5030	48.025	9.15706	Protein Coding
ENSSSCG00000002276	ENSSSCT00000002534	PLEKHG3	PLEKHG3-202	4670	51.975	90.8429	Protein Coding
ENSSSCG00000002294	ENSSSCT00000034592	ARG2	ARG2-202	675	0.742632	0.0921509	Nonsense mediated decay
ENSSSCG00000002294	ENSSSCT00000036124	ARG2	ARG2-206	538	1.1463	0.786242	Protein Coding
ENSSSCG00000002294	ENSSSCT00000033367	ARG2	ARG2-204	746	1.18279	0.97201	Protein Coding
ENSSSCG00000002294	ENSSSCT00000002555	ARG2	ARG2-203	1431	96.9283	95.5398	Protein Coding
ENSSSCG00000002294	ENSSSCT00000033225	ARG2	ARG2-205	470	-	0.678028	Processed transcript
ENSSSCG00000002294	ENSSSCT00000035428	ARG2	ARG2-201	1678	-	1.93181	Retained intron
ENSSSCG00000002296	ENSSSCT00000002557	RDH11	RDH11-201	2963	42.6256	17.4942	Protein Coding
ENSSSCG00000002296	ENSSSCT00000027525	RDH11	RDH11-202	2692	57.3744	82.5058	Protein Coding
ENSSSCG00000002329	ENSSSCT00000002592	-	-	2011	41.713	-	Protein Coding
ENSSSCG00000002329	ENSSSCT00000002591	-	-	1966	58.287	-	Protein Coding
ENSSSCG00000002340	ENSSSCT00000002603	PSEN1	PSEN1-002	2775	100	99.2972	Protein Coding
ENSSSCG00000002340	ENSSSCT00000035550	PSEN1	PSEN1-007	748	-	0.117781	Retained intron
ENSSSCG00000002340	ENSSSCT00000035833	PSEN1	PSEN1-004	847	-	0.585013	Retained intron
ENSSSCG00000002373	ENSSSCT00000002638	PROX2	PROX2-202	1800	48.5463	-	Protein Coding
ENSSSCG00000002373	ENSSSCT00000002637	PROX2	PROX2-201	1107	51.4537	-	Protein Coding
ENSSSCG00000002376	ENSSSCT00000002641	PGF	PGF-201	703	6.22385	-	Protein Coding
ENSSSCG00000002376	ENSSSCT00000002642	PGF	PGF-202	562	93.7762	100	Protein Coding
ENSSSCG00000002385	ENSSSCT00000002652	TGFB3	TGFB3-202	3439	33.7829	62.9301	Protein Coding
ENSSSCG00000002385	ENSSSCT00000035269	TGFB3	TGFB3-201	3613	66.2171	37.0699	Protein Coding
ENSSSCG00000002396	ENSSSCT00000002664	GSTZ1	GSTZ1-211	2276	3.16817	11.0321	Protein Coding
ENSSSCG00000002396	ENSSSCT00000036355	GSTZ1	GSTZ1-204	1005	7.6769	1.301	Protein Coding
ENSSSCG00000002396	ENSSSCT00000033055	GSTZ1	GSTZ1-205	927	8.49645	18.8889	Protein Coding
ENSSSCG00000002396	ENSSSCT00000036020	GSTZ1	GSTZ1-206	689	13.4714	6.14111	Protein Coding
ENSSSCG00000002396	ENSSSCT00000033148	GSTZ1	GSTZ1-203	949	13.952	7.85229	Protein Coding
ENSSSCG00000002396	ENSSSCT00000036281	GSTZ1	GSTZ1-202	807	15.6857	0.0927034	Protein Coding
ENSSSCG00000002396	ENSSSCT00000035937	GSTZ1	GSTZ1-208	676	18.2265	48.4788	Protein Coding
ENSSSCG00000002396	ENSSSCT00000033132	GSTZ1	GSTZ1-201	2307	19.3228	2.36249	Protein Coding
ENSSSCG00000002396	ENSSSCT00000035737	GSTZ1	GSTZ1-209	416	-	0.262914	Processed transcript
ENSSSCG00000002396	ENSSSCT00000034109	GSTZ1	GSTZ1-210	517	-	0.73818	Retained intron
ENSSSCG00000002396	ENSSSCT00000034509	GSTZ1	GSTZ1-207	245	-	2.84954	Retained intron
ENSSSCG00000002405	ENSSSCT00000002674	ISM2	ISM2-202	1068	44.5645	-	Protein Coding
ENSSSCG00000002405	ENSSSCT00000028140	ISM2	ISM2-201	1491	55.4355	-	Protein Coding
ENSSSCG00000002411	ENSSSCT00000029391	GTF2A1	GTF2A1-202	5430	8.95969	13.6526	Protein Coding
ENSSSCG00000002411	ENSSSCT00000002680	GTF2A1	GTF2A1-201	5547	91.0403	86.3474	Protein Coding
ENSSSCG00000002442	ENSSSCT00000032703	CATSPERB	-	879	27.8821	-	Protein Coding
ENSSSCG00000002442	ENSSSCT00000002712	CATSPERB	-	1683	33.6603	-	Protein Coding
ENSSSCG00000002442	ENSSSCT00000036357	CATSPERB	-	2325	38.4576	-	Protein Coding
ENSSSCG00000002505	ENSSSCT00000002783	PAPOLA	PAPOLA-201	2264	14.2835	22.2318	Protein Coding
ENSSSCG00000002505	ENSSSCT00000027948	PAPOLA	PAPOLA-202	4300	85.7165	77.7682	Protein Coding
ENSSSCG00000002525	ENSSSCT00000034942	TRAF3	TRAF3-202	2294	1.70706	1.32626	Protein Coding
ENSSSCG00000002525	ENSSSCT00000034635	TRAF3	TRAF3-203	1785	2.32593	-	Protein Coding
ENSSSCG00000002525	ENSSSCT00000033228	TRAF3	TRAF3-201	2145	5.54755	5.43935	Protein Coding
ENSSSCG00000002525	ENSSSCT00000002804	TRAF3	TRAF3-204	7251	90.4195	93.2344	Protein Coding
ENSSSCG00000002545	ENSSSCT00000002827	ZFYVE21	ZFYVE21-202	675	46.7107	67.911	Protein Coding
ENSSSCG00000002545	ENSSSCT00000002826	ZFYVE21	ZFYVE21-201	708	53.2893	32.089	Protein Coding
ENSSSCG00000002555	ENSSSCT00000034111	JAG2	JAG2-201	3026	8.14738	11.2629	Protein Coding
ENSSSCG00000002555	ENSSSCT00000002840	JAG2	JAG2-204	3093	11.5121	6.55506	Protein Coding
ENSSSCG00000002555	ENSSSCT00000036274	JAG2	JAG2-202	2912	80.3405	21.8164	Protein Coding
ENSSSCG00000002555	ENSSSCT00000035655	JAG2	JAG2-203	740	-	60.3656	Processed transcript
ENSSSCG00000002664	ENSSSCT00000002955	GSE1	GSE1-201	4384	35.6889	51.0198	Protein Coding
ENSSSCG00000002664	ENSSSCT00000027946	GSE1	GSE1-202	4384	100	48.9802	Protein Coding
ENSSSCG00000002669	ENSSSCT00000034968	CRISPLD2	CRISPLD2-201	925	20.4387	38.6534	Protein Coding
ENSSSCG00000002669	ENSSSCT00000033974	CRISPLD2	CRISPLD2-202	586	37.2887	60.4348	Protein Coding
ENSSSCG00000002669	ENSSSCT00000002960	CRISPLD2	CRISPLD2-204	1728	42.2726	0.638075	Protein Coding
ENSSSCG00000002669	ENSSSCT00000035170	CRISPLD2	CRISPLD2-203	524	-	0.273717	Retained intron
ENSSSCG00000002700	ENSSSCT00000026364	SYCE1L	SYCE1L-202	666	43.2916	-	Protein Coding
ENSSSCG00000002700	ENSSSCT00000002994	SYCE1L	SYCE1L-201	603	56.7084	-	Protein Coding
ENSSSCG00000002712	ENSSSCT00000029606	LDHD	LDHD-201	1482	1.09137	0.179345	Protein Coding
ENSSSCG00000002712	ENSSSCT00000003006	LDHD	LDHD-202	1413	98.9086	99.8207	Protein Coding
ENSSSCG00000002715	ENSSSCT00000022315	RFWD3	RFWD3-202	3027	5.26506	11.5163	Protein Coding
ENSSSCG00000002715	ENSSSCT00000003009	RFWD3	RFWD3-201	4533	94.7349	88.4837	Protein Coding
ENSSSCG00000002720	ENSSSCT00000003014	CLEC18A	CLEC18A-201	2236	42.0263	-	Protein Coding
ENSSSCG00000002720	ENSSSCT00000034776	CLEC18A	CLEC18A-001	1973	57.9737	-	Protein Coding
ENSSSCG00000002734	ENSSSCT00000003029	MARVELD3	MARVELD3-201	2145	37.9488	-	Protein Coding
ENSSSCG00000002734	ENSSSCT00000003030	MARVELD3	MARVELD3-202	1213	62.0512	-	Protein Coding
ENSSSCG00000002749	ENSSSCT00000034467	HP	HP-004	765	9.05242	0.343598	Protein Coding
ENSSSCG00000002749	ENSSSCT00000034318	HP	HP-003	618	11.4906	5.41733	Protein Coding
ENSSSCG00000002749	ENSSSCT00000034627	HP	HP-007	577	12.434	0.343598	Protein Coding
ENSSSCG00000002749	ENSSSCT00000035383	HP	HP-002	1500	13.0819	1.80672	Protein Coding
ENSSSCG00000002749	ENSSSCT00000003046	HP	HP-001	1340	53.9411	76.6485	Protein Coding
ENSSSCG00000002749	ENSSSCT00000033048	HP	HP-005	667	-	5.28187	Retained intron
ENSSSCG00000002749	ENSSSCT00000035602	HP	HP-006	352	-	10.1584	Retained intron
ENSSSCG00000002755	ENSSSCT00000034601	NFAT5	NFAT5-202	1852	3.29191	-	Protein Coding
ENSSSCG00000002755	ENSSSCT00000036634	NFAT5	NFAT5-201	1719	3.63762	-	Nonsense mediated decay
ENSSSCG00000002755	ENSSSCT00000033936	NFAT5	NFAT5-203	1914	6.33044	-	Protein Coding
ENSSSCG00000002755	ENSSSCT00000003052	NFAT5	NFAT5-204	5545	86.74	100	Protein Coding
ENSSSCG00000002779	ENSSSCT00000022468	LRRC36	LRRC36-202	1914	37.617	88.849	Protein Coding
ENSSSCG00000002779	ENSSSCT00000003077	LRRC36	LRRC36-201	2202	62.383	11.151	Protein Coding
ENSSSCG00000002792	ENSSSCT00000003092	HSF4	HSF4-213	1709	2.54547	0.1886	Protein Coding
ENSSSCG00000002792	ENSSSCT00000034913	HSF4	HSF4-206	711	3.97161	0.800999	Nonsense mediated decay
ENSSSCG00000002792	ENSSSCT00000034030	HSF4	HSF4-202	592	4.01645	2.67701	Protein Coding
ENSSSCG00000002792	ENSSSCT00000036416	HSF4	HSF4-210	463	5.3228	0.209439	Nonsense mediated decay
ENSSSCG00000002792	ENSSSCT00000035539	HSF4	HSF4-204	760	7.16952	0.839465	Protein Coding
ENSSSCG00000002792	ENSSSCT00000034824	HSF4	HSF4-203	704	8.23306	0.663733	Protein Coding
ENSSSCG00000002792	ENSSSCT00000036096	HSF4	HSF4-211	534	8.38681	4.89098	Protein Coding
ENSSSCG00000002792	ENSSSCT00000033715	HSF4	HSF4-201	1715	15.335	15.9251	Protein Coding
ENSSSCG00000002792	ENSSSCT00000035615	HSF4	HSF4-208	407	45.0193	0.914852	Protein Coding
ENSSSCG00000002792	ENSSSCT00000033791	HSF4	HSF4-212	765	-	3.35104	Retained intron
ENSSSCG00000002792	ENSSSCT00000033518	HSF4	HSF4-209	857	-	19.9632	Retained intron
ENSSSCG00000002792	ENSSSCT00000035564	HSF4	HSF4-205	831	-	23.6588	Retained intron
ENSSSCG00000002792	ENSSSCT00000035009	HSF4	HSF4-207	540	-	25.9168	Retained intron
ENSSSCG00000002795	ENSSSCT00000032863	CDH11	CDH11-005	616	10.5042	-	Protein Coding
ENSSSCG00000002795	ENSSSCT00000033754	CDH11	CDH11-004	3646	13.3526	100	Protein Coding
ENSSSCG00000002795	ENSSSCT00000033473	CDH11	CDH11-001	3751	13.6178	-	Protein Coding
ENSSSCG00000002795	ENSSSCT00000035974	CDH11	CDH11-003	2350	15.8385	-	Protein Coding
ENSSSCG00000002795	ENSSSCT00000003095	CDH11	CDH11-201	5953	46.6869	-	Protein Coding
ENSSSCG00000002799	ENSSSCT00000023952	CNOT1	CNOT1-202	9748	4.00219	4.06366	Protein Coding
ENSSSCG00000002799	ENSSSCT00000003099	CNOT1	CNOT1-201	9898	95.9978	95.9363	Protein Coding
ENSSSCG00000002821	ENSSSCT00000036060	CCL22	CCL22-202	721	18.0952	-	Protein Coding
ENSSSCG00000002821	ENSSSCT00000003121	CCL22	CCL22-201	1931	81.9048	-	Protein Coding
ENSSSCG00000002838	ENSSSCT00000027322	ZNF423	ZNF423-202	3399	35.2925	-	Protein Coding
ENSSSCG00000002838	ENSSSCT00000003139	ZNF423	ZNF423-201	3312	64.7075	100	Protein Coding
ENSSSCG00000002846	ENSSSCT00000035203	DNAJA2	DNAJA2-202	1622	0.543684	17.3876	Protein Coding
ENSSSCG00000002846	ENSSSCT00000003147	DNAJA2	DNAJA2-201	1841	99.4563	82.6124	Protein Coding
ENSSSCG00000002857	ENSSSCT00000003158	TDRD12	-	3318	48.5612	66.3376	Protein Coding
ENSSSCG00000002857	ENSSSCT00000028980	TDRD12	-	3651	51.4388	33.6624	Protein Coding
ENSSSCG00000002860	ENSSSCT00000028606	PDCD5	PDCD5-201	1216	0.196801	-	Protein Coding
ENSSSCG00000002860	ENSSSCT00000003161	PDCD5	PDCD5-202	1192	99.8032	100	Protein Coding
ENSSSCG00000002863	ENSSSCT00000023090	LRP3	LRP3-201	2683	19.9644	2.59236	Protein Coding
ENSSSCG00000002863	ENSSSCT00000003164	LRP3	LRP3-202	2620	80.0356	97.4076	Protein Coding
ENSSSCG00000002879	ENSSSCT00000003181	GRAMD1A	GRAMD1A-202	2988	8.63093	70.7186	Protein Coding
ENSSSCG00000002879	ENSSSCT00000030862	GRAMD1A	GRAMD1A-201	3240	91.3691	29.2814	Protein Coding
ENSSSCG00000002883	ENSSSCT00000028781	DMKN	DMKN-201	1878	48.7235	-	Protein Coding
ENSSSCG00000002883	ENSSSCT00000003185	DMKN	DMKN-202	1854	51.2765	-	Protein Coding
ENSSSCG00000002886	ENSSSCT00000034173	HAMP	HAMP-002	473	29.7139	30.3286	Protein Coding
ENSSSCG00000002886	ENSSSCT00000003189	HAMP	HAMP-001	493	70.2861	69.6714	Protein Coding
ENSSSCG00000002893	ENSSSCT00000003197	CD22	-	3144	18.2448	-	Protein Coding
ENSSSCG00000002893	ENSSSCT00000003198	CD22	-	837	18.4884	-	Protein Coding
ENSSSCG00000002893	ENSSSCT00000033455	CD22	-	590	26.3197	51.5045	Protein Coding
ENSSSCG00000002893	ENSSSCT00000034141	CD22	-	1012	36.9471	48.4955	Protein Coding
ENSSSCG00000002917	ENSSSCT00000035312	NFKBID	NFKBID-202	2182	6.4584	15.1522	Protein Coding
ENSSSCG00000002917	ENSSSCT00000003222	NFKBID	NFKBID-203	2256	6.75417	-	Protein Coding
ENSSSCG00000002917	ENSSSCT00000035617	NFKBID	NFKBID-201	2644	86.7874	84.8478	Protein Coding
ENSSSCG00000002921	ENSSSCT00000022327	CLIP3	CLIP3-201	3158	49.3536	-	Protein Coding
ENSSSCG00000002921	ENSSSCT00000003226	CLIP3	CLIP3-202	3137	50.6464	100	Protein Coding
ENSSSCG00000002953	ENSSSCT00000003276	-	-	300	0.525512	-	Protein Coding
ENSSSCG00000002953	ENSSSCT00000003275	-	-	312	99.4745	100	Protein Coding
ENSSSCG00000002960	ENSSSCT00000003283	RASGRP4	RASGRP4-202	2028	15.0117	4.29815	Protein Coding
ENSSSCG00000002960	ENSSSCT00000033758	RASGRP4	RASGRP4-201	2649	84.9883	95.7019	Protein Coding
ENSSSCG00000002981	ENSSSCT00000003311	DMBT1	DMBT1-201	2985	43.8123	-	Protein Coding
ENSSSCG00000002981	ENSSSCT00000035960	DMBT1	DMBT1-001	2564	56.1877	-	Protein Coding
ENSSSCG00000002989	ENSSSCT00000033477	AKT2	AKT2-203	1403	0.501353	0.0630643	Protein Coding
ENSSSCG00000002989	ENSSSCT00000035667	AKT2	AKT2-205	808	0.559888	0.586721	Protein Coding
ENSSSCG00000002989	ENSSSCT00000034955	AKT2	AKT2-204	1172	0.634714	0.261045	Protein Coding
ENSSSCG00000002989	ENSSSCT00000003320	AKT2	AKT2-206	1873	3.52966	15.8095	Protein Coding
ENSSSCG00000002989	ENSSSCT00000036184	AKT2	AKT2-201	3243	94.7744	76.89	Protein Coding
ENSSSCG00000002989	ENSSSCT00000034538	AKT2	AKT2-202	833	-	6.38969	Retained intron
ENSSSCG00000003017	ENSSSCT00000036469	TGFB1	TGFB1-001	1795	27.7489	31.5138	Protein Coding
ENSSSCG00000003017	ENSSSCT00000003350	TGFB1	TGFB1-201	1871	72.2511	68.4862	Protein Coding
ENSSSCG00000003022	ENSSSCT00000003356	TMEM145	TMEM145-202	1576	6.774	2.4438	Protein Coding
ENSSSCG00000003022	ENSSSCT00000003369	TMEM145	TMEM145-201	2275	93.226	97.5562	Protein Coding
ENSSSCG00000003041	ENSSSCT00000003378	CD79A	CD79A-201	1208	3.90199	-	Protein Coding
ENSSSCG00000003041	ENSSSCT00000035975	CD79A	CD79A-202	1362	96.098	100	Protein Coding
ENSSSCG00000003048	ENSSSCT00000036078	CXCL17	CXCL17-201	863	29.1464	-	Protein Coding
ENSSSCG00000003048	ENSSSCT00000003385	CXCL17	CXCL17-202	984	70.8536	-	Protein Coding
ENSSSCG00000003051	ENSSSCT00000003388	CD177	CD177-203	1405	30.9024	-	Protein Coding
ENSSSCG00000003051	ENSSSCT00000032612	CD177	CD177-202	560	34.1765	-	Protein Coding
ENSSSCG00000003051	ENSSSCT00000036506	CD177	CD177-201	1611	34.9211	-	Protein Coding
ENSSSCG00000003059	ENSSSCT00000031420	ZNF428	ZNF428-202	543	1.22823	-	Protein Coding
ENSSSCG00000003059	ENSSSCT00000003396	ZNF428	ZNF428-201	579	98.7718	100	Protein Coding
ENSSSCG00000003065	ENSSSCT00000036656	PLAUR	PLAUR-203	1555	8.57447	0.887711	Protein Coding
ENSSSCG00000003065	ENSSSCT00000035015	PLAUR	PLAUR-201	708	11.3333	8.57201	Protein Coding
ENSSSCG00000003065	ENSSSCT00000003402	PLAUR	PLAUR-202	1345	80.0922	90.5403	Protein Coding
ENSSSCG00000003067	ENSSSCT00000031768	-	-	1317	38.4049	-	Protein Coding
ENSSSCG00000003067	ENSSSCT00000003404	-	-	1329	61.5951	-	Protein Coding
ENSSSCG00000003078	ENSSSCT00000003415	CEACAM19	CEACAM19-203	906	12.6867	-	Protein Coding
ENSSSCG00000003078	ENSSSCT00000034700	CEACAM19	CEACAM19-202	238	87.3133	89.446	Protein Coding
ENSSSCG00000003078	ENSSSCT00000034420	CEACAM19	CEACAM19-201	1097	-	10.554	Processed transcript
ENSSSCG00000003079	ENSSSCT00000003416	PVR	PVR-202	1167	47.0863	49.733	Protein Coding
ENSSSCG00000003079	ENSSSCT00000033534	PVR	PVR-201	1258	52.9137	50.267	Protein Coding
ENSSSCG00000003081	ENSSSCT00000034675	CEACAM16	CEACAM16-201	1587	2.70997	-	Protein Coding
ENSSSCG00000003081	ENSSSCT00000003419	CEACAM16	CEACAM16-205	1272	4.00761	-	Protein Coding
ENSSSCG00000003081	ENSSSCT00000036372	CEACAM16	CEACAM16-204	755	93.2824	84.398	Protein Coding
ENSSSCG00000003081	ENSSSCT00000032736	CEACAM16	CEACAM16-203	712	-	15.602	Retained intron
ENSSSCG00000003090	ENSSSCT00000033634	NECTIN2	NECTIN2-201	634	0.763359	0.696644	Nonsense mediated decay
ENSSSCG00000003090	ENSSSCT00000003428	NECTIN2	NECTIN2-203	1620	12.3368	15.6066	Protein Coding
ENSSSCG00000003090	ENSSSCT00000003429	NECTIN2	NECTIN2-202	2027	86.8999	83.6968	Protein Coding
ENSSSCG00000003106	ENSSSCT00000029635	AP2S1	AP2S1-202	819	1.39789	-	Protein Coding
ENSSSCG00000003106	ENSSSCT00000003445	AP2S1	AP2S1-201	879	98.6021	100	Protein Coding
ENSSSCG00000003119	ENSSSCT00000003459	ZNF541	ZNF541-202	4616	25.3655	-	Protein Coding
ENSSSCG00000003119	ENSSSCT00000003460	ZNF541	ZNF541-201	4637	25.9779	-	Protein Coding
ENSSSCG00000003119	ENSSSCT00000027913	ZNF541	ZNF541-203	2924	48.6566	-	Protein Coding
ENSSSCG00000003129	ENSSSCT00000029575	C19orf68	C19orf68-202	1605	32.1017	-	Protein Coding
ENSSSCG00000003129	ENSSSCT00000003470	C19orf68	C19orf68-201	1893	67.8983	-	Protein Coding
ENSSSCG00000003178	ENSSSCT00000003530	IRF3	IRF3-205	1349	6.05962	20.6548	Protein Coding
ENSSSCG00000003178	ENSSSCT00000033478	IRF3	IRF3-201	1612	93.9404	72.3155	Protein Coding
ENSSSCG00000003178	ENSSSCT00000035467	IRF3	IRF3-204	144	-	1.81101	Processed transcript
ENSSSCG00000003178	ENSSSCT00000035486	IRF3	IRF3-203	687	-	5.21871	Processed transcript
ENSSSCG00000003187	ENSSSCT00000003540	FCGRT	FCGRT-201	1548	18.6323	90.6802	Protein Coding
ENSSSCG00000003187	ENSSSCT00000003542	FCGRT	FCGRT-203	1540	20.2938	-	Protein Coding
ENSSSCG00000003187	ENSSSCT00000003541	FCGRT	FCGRT-202	1272	61.0739	9.31981	Protein Coding
ENSSSCG00000003199	ENSSSCT00000026861	AP2A1	AP2A1-202	3850	27.5463	34.9239	Protein Coding
ENSSSCG00000003199	ENSSSCT00000003554	AP2A1	AP2A1-201	3916	72.4537	65.0761	Protein Coding
ENSSSCG00000003215	ENSSSCT00000003571	SHANK1	SHANK1-201	8581	48.3825	-	Protein Coding
ENSSSCG00000003215	ENSSSCT00000003570	SHANK1	SHANK1-202	8551	51.6175	-	Protein Coding
ENSSSCG00000003218	ENSSSCT00000003575	MYBPC2	-	3718	0.0320268	0.0268934	Protein Coding
ENSSSCG00000003218	ENSSSCT00000003574	MYBPC2	-	3577	99.968	99.9731	Protein Coding
ENSSSCG00000003226	ENSSSCT00000034793	CD33	CD33-003	317	10.6279	14.6882	Protein Coding
ENSSSCG00000003226	ENSSSCT00000034856	CD33	CD33-002	1415	22.7816	23.3692	Protein Coding
ENSSSCG00000003226	ENSSSCT00000003585	CD33	CD33-201	1716	26.5915	1.56052	Protein Coding
ENSSSCG00000003226	ENSSSCT00000034997	CD33	CD33-001	1463	39.999	49.8646	Protein Coding
ENSSSCG00000003226	ENSSSCT00000036026	CD33	CD33-004	699	-	10.5174	Retained intron
ENSSSCG00000003229	ENSSSCT00000035046	ETFB	ETFB-201	893	9.02596	9.69257	Protein Coding
ENSSSCG00000003229	ENSSSCT00000034479	ETFB	ETFB-202	526	9.69673	10.2268	Nonsense mediated decay
ENSSSCG00000003229	ENSSSCT00000003588	ETFB	ETFB-204	828	81.2773	80.0406	Protein Coding
ENSSSCG00000003229	ENSSSCT00000034829	ETFB	ETFB-203	353	-	0.0400733	Processed transcript
ENSSSCG00000003231	ENSSSCT00000036125	NKG7	NKG7-002	513	5.21908	1.08742	Protein Coding
ENSSSCG00000003231	ENSSSCT00000034842	NKG7	NKG7-003	620	7.51004	2.28411	Protein Coding
ENSSSCG00000003231	ENSSSCT00000035955	NKG7	NKG7-004	1213	19.222	6.75432	Protein Coding
ENSSSCG00000003231	ENSSSCT00000003590	NKG7	NKG7-001	1186	68.0488	89.8741	Protein Coding
ENSSSCG00000003236	ENSSSCT00000003595	SIGLEC5	SIGLEC5-001	2098	100	82.0037	Protein Coding
ENSSSCG00000003236	ENSSSCT00000034900	SIGLEC5	SIGLEC5-002	443	-	17.9963	Processed transcript
ENSSSCG00000003238	ENSSSCT00000003596	SPACA6	SPACA6-202	600	37.2264	100	Protein Coding
ENSSSCG00000003238	ENSSSCT00000003597	SPACA6	SPACA6-201	978	62.7736	-	Protein Coding
ENSSSCG00000003271	ENSSSCT00000025769	TTYH1	TTYH1-202	1359	13.3059	-	Protein Coding
ENSSSCG00000003271	ENSSSCT00000003632	TTYH1	TTYH1-201	1353	86.6941	100	Protein Coding
ENSSSCG00000003273	ENSSSCT00000003634	LAIR1	-	895	43.7454	-	Protein Coding
ENSSSCG00000003273	ENSSSCT00000003635	LAIR1	-	745	56.2546	-	Protein Coding
ENSSSCG00000003275	ENSSSCT00000003637	LAIR1	-	2084	31.7831	10.3355	Protein Coding
ENSSSCG00000003275	ENSSSCT00000022595	LAIR1	-	1997	68.2169	89.6645	Protein Coding
ENSSSCG00000003282	ENSSSCT00000003646	PigE-108A11.3	PigE-108A11.3-001	1705	29.6928	-	Protein Coding
ENSSSCG00000003282	ENSSSCT00000033674	PigE-108A11.3	PigE-108A11.3-002	1614	30.0115	-	Protein Coding
ENSSSCG00000003282	ENSSSCT00000035853	PigE-108A11.3	PigE-108A11.3-005	1742	40.2957	-	Protein Coding
ENSSSCG00000003316	ENSSSCT00000003680	NLRP5	NLRP5-201	3537	49.1865	-	Protein Coding
ENSSSCG00000003316	ENSSSCT00000033731	NLRP5	NLRP5-001	3288	50.8135	-	Protein Coding
ENSSSCG00000003325	ENSSSCT00000003691	-	-	757	19.5741	49.6561	Protein Coding
ENSSSCG00000003325	ENSSSCT00000024192	-	-	799	80.4259	50.3439	Protein Coding
ENSSSCG00000003350	ENSSSCT00000024371	MIB2	MIB2-202	3170	14.7171	13.7333	Protein Coding
ENSSSCG00000003350	ENSSSCT00000003719	MIB2	MIB2-201	3200	85.2829	86.2667	Protein Coding
ENSSSCG00000003361	ENSSSCT00000028860	-	-	598	29.2119	18.718	Protein Coding
ENSSSCG00000003361	ENSSSCT00000003730	-	-	1578	70.7881	81.282	Protein Coding
ENSSSCG00000003366	ENSSSCT00000003736	CHD5	CHD5-201	5171	48.6348	-	Protein Coding
ENSSSCG00000003366	ENSSSCT00000019561	CHD5	CHD5-202	5003	51.3652	-	Protein Coding
ENSSSCG00000003371	ENSSSCT00000028518	GPR153	GPR153-201	2174	44.2487	-	Protein Coding
ENSSSCG00000003371	ENSSSCT00000003741	GPR153	GPR153-202	2096	55.7513	100	Protein Coding
ENSSSCG00000003386	ENSSSCT00000036631	TNFRSF9	TNFRSF9-204	738	23.6812	-	Protein Coding
ENSSSCG00000003386	ENSSSCT00000003757	TNFRSF9	TNFRSF9-205	928	24.6405	-	Protein Coding
ENSSSCG00000003386	ENSSSCT00000035166	TNFRSF9	TNFRSF9-201	494	25.2287	-	Protein Coding
ENSSSCG00000003386	ENSSSCT00000033147	TNFRSF9	TNFRSF9-203	279	26.4496	21.2748	Protein Coding
ENSSSCG00000003386	ENSSSCT00000032889	TNFRSF9	TNFRSF9-202	144	-	78.7252	Protein Coding
ENSSSCG00000003395	ENSSSCT00000036263	CH242-402I11.1	CH242-402I11.1-002	272	2.83244	-	Protein Coding
ENSSSCG00000003395	ENSSSCT00000003766	CH242-402I11.1	CH242-402I11.1-201	3401	9.60188	-	Protein Coding
ENSSSCG00000003395	ENSSSCT00000034521	CH242-402I11.1	CH242-402I11.1-001	4839	87.5657	100	Protein Coding
ENSSSCG00000003396	ENSSSCT00000003767	CLSTN1	-	2796	4.35781	2.83493	Protein Coding
ENSSSCG00000003396	ENSSSCT00000024230	CLSTN1	-	2853	95.6422	97.1651	Protein Coding
ENSSSCG00000003410	ENSSSCT00000003783	CH242-449E16.1	CH242-449E16.1-201	1071	4.82749	1.47592	Protein Coding
ENSSSCG00000003410	ENSSSCT00000035578	CH242-449E16.1	CH242-449E16.1-001	1728	95.1725	98.5241	Protein Coding
ENSSSCG00000003423	ENSSSCT00000003797	DRAXIN	DRAXIN-201	5559	49.9385	-	Protein Coding
ENSSSCG00000003423	ENSSSCT00000003798	DRAXIN	DRAXIN-202	5550	50.0615	-	Protein Coding
ENSSSCG00000003437	ENSSSCT00000035406	TNFRSF8	TNFRSF8-201	327	24.3239	-	Protein Coding
ENSSSCG00000003437	ENSSSCT00000003815	TNFRSF8	TNFRSF8-202	1359	75.6761	-	Protein Coding
ENSSSCG00000003451	ENSSSCT00000003832	PDPN	-	462	11.4779	22.0771	Protein Coding
ENSSSCG00000003451	ENSSSCT00000035073	PDPN	-	761	88.5221	77.9229	Protein Coding
ENSSSCG00000003455	ENSSSCT00000027709	-	-	2628	45.7598	-	Protein Coding
ENSSSCG00000003455	ENSSSCT00000003836	-	-	2481	54.2402	-	Protein Coding
ENSSSCG00000003456	ENSSSCT00000003839	FHAD1	-	1516	24.0196	-	Protein Coding
ENSSSCG00000003456	ENSSSCT00000003837	FHAD1	-	1819	32.5249	-	Protein Coding
ENSSSCG00000003456	ENSSSCT00000003838	FHAD1	-	1711	43.4555	-	Protein Coding
ENSSSCG00000003460	ENSSSCT00000025859	CASP9	CASP9-202	3751	13.3055	5.99868	Protein Coding
ENSSSCG00000003460	ENSSSCT00000003846	CASP9	CASP9-201	3814	86.6945	94.0013	Protein Coding
ENSSSCG00000003468	ENSSSCT00000026419	PLEKHM2	PLEKHM2-202	3853	1.9117	0.357646	Protein Coding
ENSSSCG00000003468	ENSSSCT00000003854	PLEKHM2	PLEKHM2-201	3913	98.0883	99.6424	Protein Coding
ENSSSCG00000003481	ENSSSCT00000003867	PADI1	PADI1-203	1902	49.4004	-	Protein Coding
ENSSSCG00000003481	ENSSSCT00000033697	PADI1	PADI1-201	2350	50.5996	-	Protein Coding
ENSSSCG00000003489	ENSSSCT00000003876	EMC1	EMC1-202	2730	14.1055	15.5747	Protein Coding
ENSSSCG00000003489	ENSSSCT00000026199	EMC1	EMC1-201	2739	85.8945	84.4253	Protein Coding
ENSSSCG00000003493	ENSSSCT00000003881	CAPZB	CAPZB-202	937	46.4531	73.3884	Protein Coding
ENSSSCG00000003493	ENSSSCT00000003880	CAPZB	CAPZB-201	1671	53.5469	26.6116	Protein Coding
ENSSSCG00000003520	ENSSSCT00000036164	CDC42	CDC42-204	1037	2.41057	0.231507	Nonsense mediated decay
ENSSSCG00000003520	ENSSSCT00000003911	CDC42	CDC42-207	639	4.89983	38.1386	Protein Coding
ENSSSCG00000003520	ENSSSCT00000033211	CDC42	CDC42-201	2049	5.14624	2.2907	Protein Coding
ENSSSCG00000003520	ENSSSCT00000035163	CDC42	CDC42-203	1036	8.26627	0.807248	Nonsense mediated decay
ENSSSCG00000003520	ENSSSCT00000035480	CDC42	CDC42-205	828	21.0708	9.68283	Nonsense mediated decay
ENSSSCG00000003520	ENSSSCT00000034073	CDC42	CDC42-202	1376	21.8054	1.07069	Protein Coding
ENSSSCG00000003520	ENSSSCT00000003910	CDC42	CDC42-206	2061	36.4009	47.7784	Protein Coding
ENSSSCG00000003521	ENSSSCT00000003912	-	-	1502	4.10804	48.6778	Protein Coding
ENSSSCG00000003521	ENSSSCT00000032147	-	-	3149	95.892	51.3222	Protein Coding
ENSSSCG00000003531	ENSSSCT00000003923	KDM1A	KDM1A-202	4142	42.5884	51.5636	Protein Coding
ENSSSCG00000003531	ENSSSCT00000003922	KDM1A	KDM1A-201	4202	57.4116	48.4364	Protein Coding
ENSSSCG00000003573	ENSSSCT00000003967	MAP3K6	MAP3K6-203	4266	22.3667	11.7289	Protein Coding
ENSSSCG00000003573	ENSSSCT00000033917	MAP3K6	MAP3K6-202	396	25.3067	23.7562	Protein Coding
ENSSSCG00000003573	ENSSSCT00000033426	MAP3K6	MAP3K6-201	4121	52.3266	64.5149	Protein Coding
ENSSSCG00000003577	ENSSSCT00000029793	WASF2	WASF2-202	1070	2.42582	21.789	Protein Coding
ENSSSCG00000003577	ENSSSCT00000003971	WASF2	WASF2-201	1718	97.5742	78.211	Protein Coding
ENSSSCG00000003584	ENSSSCT00000003979	THEMIS2	THEMIS2-202	2002	25.0385	-	Protein Coding
ENSSSCG00000003584	ENSSSCT00000032574	THEMIS2	THEMIS2-201	3105	74.9615	100	Protein Coding
ENSSSCG00000003603	ENSSSCT00000032016	COL16A1	-	3507	44.7434	44.1803	Protein Coding
ENSSSCG00000003603	ENSSSCT00000003998	COL16A1	-	4957	55.2566	55.8197	Protein Coding
ENSSSCG00000003617	ENSSSCT00000033794	TXLNA	TXLNA-002	1367	-	1.08954	Retained intron
ENSSSCG00000003617	ENSSSCT00000032818	TXLNA	TXLNA-004	540	-	3.04226	Processed transcript
ENSSSCG00000003617	ENSSSCT00000033047	TXLNA	TXLNA-003	858	-	4.9159	Retained intron
ENSSSCG00000003617	ENSSSCT00000004012	TXLNA	TXLNA-001	4812	-	90.9523	Processed transcript
ENSSSCG00000003684	ENSSSCT00000004082	MTCL1	MTCL1-202	4514	4.41703	-	Protein Coding
ENSSSCG00000003684	ENSSSCT00000024838	MTCL1	MTCL1-201	5630	95.583	100	Protein Coding
ENSSSCG00000003692	ENSSSCT00000025362	-	-	1206	0.038749	0.00677018	Protein Coding
ENSSSCG00000003692	ENSSSCT00000004090	-	-	1287	99.9613	99.9932	Protein Coding
ENSSSCG00000003693	ENSSSCT00000028416	MYOM1	MYOM1-202	4852	35.2422	67.9899	Protein Coding
ENSSSCG00000003693	ENSSSCT00000004091	MYOM1	MYOM1-201	5440	64.7578	32.0101	Protein Coding
ENSSSCG00000003709	ENSSSCT00000024191	LAMA3	-	5007	22.6396	16.8229	Protein Coding
ENSSSCG00000003709	ENSSSCT00000004108	LAMA3	-	5175	77.3604	83.1771	Protein Coding
ENSSSCG00000003710	ENSSSCT00000028324	TTC39C	TTC39C-202	3327	3.73153	-	Protein Coding
ENSSSCG00000003710	ENSSSCT00000004109	TTC39C	TTC39C-201	4872	96.2685	100	Protein Coding
ENSSSCG00000003719	ENSSSCT00000004119	KCTD1	-	1583	10.0185	19.1888	Protein Coding
ENSSSCG00000003719	ENSSSCT00000031750	KCTD1	-	3143	89.9815	80.8112	Protein Coding
ENSSSCG00000003722	ENSSSCT00000035441	CDH2	CDH2-201	141	5.76434	-	Protein Coding
ENSSSCG00000003722	ENSSSCT00000032646	CDH2	CDH2-203	1172	13.3448	5.75174	Protein Coding
ENSSSCG00000003722	ENSSSCT00000036486	CDH2	CDH2-205	265	15.2784	37.6386	Protein Coding
ENSSSCG00000003722	ENSSSCT00000034849	CDH2	CDH2-202	330	21.3153	47.4592	Protein Coding
ENSSSCG00000003722	ENSSSCT00000004122	CDH2	CDH2-206	2628	44.2972	9.15039	Protein Coding
ENSSSCG00000003729	ENSSSCT00000004129	RNF125	RNF125-205	1040	0.71807	-	Protein Coding
ENSSSCG00000003729	ENSSSCT00000036393	RNF125	RNF125-203	421	3.10368	1.59758	Nonsense mediated decay
ENSSSCG00000003729	ENSSSCT00000036034	RNF125	RNF125-204	842	39.9105	42.3079	Protein Coding
ENSSSCG00000003729	ENSSSCT00000035939	RNF125	RNF125-201	1648	56.2677	56.0945	Protein Coding
ENSSSCG00000003742	ENSSSCT00000025458	INO80C	-	1205	0.549103	-	Protein Coding
ENSSSCG00000003742	ENSSSCT00000004143	INO80C	-	1094	99.4509	100	Protein Coding
ENSSSCG00000003743	ENSSSCT00000004144	GALNT1	GALNT1-202	1680	0.557226	29.3217	Protein Coding
ENSSSCG00000003743	ENSSSCT00000032735	GALNT1	GALNT1-201	4129	99.4428	70.6783	Protein Coding
ENSSSCG00000003760	ENSSSCT00000022348	TTLL7	TTLL7-201	3045	48.1445	0.46115	Protein Coding
ENSSSCG00000003760	ENSSSCT00000004162	TTLL7	TTLL7-202	3030	51.8555	99.5388	Protein Coding
ENSSSCG00000003768	ENSSSCT00000029114	NEXN	NEXN-201	2051	9.25628	10.7766	Protein Coding
ENSSSCG00000003768	ENSSSCT00000004170	NEXN	NEXN-202	2240	90.7437	89.2234	Protein Coding
ENSSSCG00000003770	ENSSSCT00000025176	MIGA1	MIGA1-201	3860	24.1848	-	Protein Coding
ENSSSCG00000003770	ENSSSCT00000004172	MIGA1	MIGA1-202	3857	75.8152	100	Protein Coding
ENSSSCG00000003771	ENSSSCT00000004169	FUBP1	FUBP1-202	2259	5.45428	2.94995	Protein Coding
ENSSSCG00000003771	ENSSSCT00000004173	FUBP1	FUBP1-201	2073	94.5457	97.05	Protein Coding
ENSSSCG00000003774	ENSSSCT00000023892	MSH4	MSH4-202	2709	49.5154	60.1744	Protein Coding
ENSSSCG00000003774	ENSSSCT00000004176	MSH4	MSH4-201	2805	50.4846	39.8256	Protein Coding
ENSSSCG00000003799	ENSSSCT00000032636	IL12RB2	IL12RB2-205	2276	11.5638	-	Protein Coding
ENSSSCG00000003799	ENSSSCT00000036495	IL12RB2	IL12RB2-202	2492	17.2484	-	Protein Coding
ENSSSCG00000003799	ENSSSCT00000032706	IL12RB2	IL12RB2-203	2433	19.0576	-	Protein Coding
ENSSSCG00000003799	ENSSSCT00000032700	IL12RB2	IL12RB2-204	2427	22.3637	-	Protein Coding
ENSSSCG00000003799	ENSSSCT00000004204	IL12RB2	IL12RB2-201	2831	29.7665	-	Protein Coding
ENSSSCG00000003801	ENSSSCT00000033490	IL23R	IL23R-211	1110	11.1881	-	Nonsense mediated decay
ENSSSCG00000003801	ENSSSCT00000034079	IL23R	IL23R-205	581	11.2263	-	Nonsense mediated decay
ENSSSCG00000003801	ENSSSCT00000032983	IL23R	IL23R-207	503	11.3206	-	Nonsense mediated decay
ENSSSCG00000003801	ENSSSCT00000033223	IL23R	IL23R-202	1021	12.0003	-	Nonsense mediated decay
ENSSSCG00000003801	ENSSSCT00000036227	IL23R	IL23R-208	487	12.8917	-	Nonsense mediated decay
ENSSSCG00000003801	ENSSSCT00000004206	IL23R	IL23R-203	1959	13.5361	-	Nonsense mediated decay
ENSSSCG00000003801	ENSSSCT00000034401	IL23R	IL23R-201	2637	13.5722	-	Protein Coding
ENSSSCG00000003801	ENSSSCT00000032866	IL23R	IL23R-204	1624	14.2647	-	Nonsense mediated decay
ENSSSCG00000003803	ENSSSCT00000004209	C1orf141	C1orf141-201	858	49.2726	-	Protein Coding
ENSSSCG00000003803	ENSSSCT00000004208	C1orf141	C1orf141-202	1293	50.7274	-	Protein Coding
ENSSSCG00000003809	ENSSSCT00000004215	JAK1	-	1141	30.9068	7.98932	Protein Coding
ENSSSCG00000003809	ENSSSCT00000035842	JAK1	-	433	33.8772	0.171977	Nonsense mediated decay
ENSSSCG00000003809	ENSSSCT00000032992	JAK1	-	1066	35.216	91.8387	Protein Coding
ENSSSCG00000003825	ENSSSCT00000034483	CYP2J2	CYP2J2-002	1722	23.8288	-	Protein Coding
ENSSSCG00000003825	ENSSSCT00000033172	CYP2J2	CYP2J2-001	1899	25.2741	-	Protein Coding
ENSSSCG00000003825	ENSSSCT00000004234	CYP2J2	CYP2J2-201	1670	25.4336	-	Protein Coding
ENSSSCG00000003825	ENSSSCT00000032807	CYP2J2	CYP2J2-003	1736	25.4634	-	Protein Coding
ENSSSCG00000003831	ENSSSCT00000004240	OMA1	OMA1-201	1683	1.89128	4.53518	Protein Coding
ENSSSCG00000003831	ENSSSCT00000032143	OMA1	OMA1-202	1892	98.1087	95.4648	Protein Coding
ENSSSCG00000003833	ENSSSCT00000004242	DAB1	DAB1-201	5089	49.457	-	Protein Coding
ENSSSCG00000003833	ENSSSCT00000004243	DAB1	DAB1-202	4972	50.543	-	Protein Coding
ENSSSCG00000003859	ENSSSCT00000029203	ZCCHC11	ZCCHC11-202	4805	15.0739	13.476	Protein Coding
ENSSSCG00000003859	ENSSSCT00000004271	ZCCHC11	ZCCHC11-201	4586	84.9261	86.524	Protein Coding
ENSSSCG00000003877	ENSSSCT00000036500	FAF1	FAF1-201	3939	7.29588	64.814	Protein Coding
ENSSSCG00000003877	ENSSSCT00000004289	FAF1	FAF1-204	4032	92.7041	20.3471	Protein Coding
ENSSSCG00000003877	ENSSSCT00000034981	FAF1	FAF1-203	612	-	14.839	Processed transcript
ENSSSCG00000003940	ENSSSCT00000029697	HYI	HYI-202	1660	3.17864	15.166	Protein Coding
ENSSSCG00000003940	ENSSSCT00000004358	HYI	HYI-201	1847	96.8214	84.834	Protein Coding
ENSSSCG00000003964	ENSSSCT00000023240	PPIH	PPIH-201	664	38.3797	1.89372	Protein Coding
ENSSSCG00000003964	ENSSSCT00000004385	PPIH	PPIH-202	864	61.6203	98.1063	Protein Coding
ENSSSCG00000004017	ENSSSCT00000027970	FRMD1	FRMD1-202	2966	49.4593	-	Protein Coding
ENSSSCG00000004017	ENSSSCT00000004442	FRMD1	FRMD1-201	3326	50.5407	-	Protein Coding
ENSSSCG00000004034	ENSSSCT00000004462	-	-	1827	10.9301	4.29484	Protein Coding
ENSSSCG00000004034	ENSSSCT00000036162	-	-	1504	89.0699	95.7052	Protein Coding
ENSSSCG00000004044	ENSSSCT00000004472	IGF2R	IGF2R-001	8858	100	85.316	Protein Coding
ENSSSCG00000004044	ENSSSCT00000035871	IGF2R	IGF2R-002	268	-	3.50737	Processed transcript
ENSSSCG00000004044	ENSSSCT00000035273	IGF2R	IGF2R-003	582	-	11.1766	Retained intron
ENSSSCG00000004065	ENSSSCT00000004494	TIAM2	-	3161	38.7116	24.6968	Protein Coding
ENSSSCG00000004065	ENSSSCT00000027128	TIAM2	-	4015	61.2884	75.3032	Protein Coding
ENSSSCG00000004081	ENSSSCT00000030512	SYNE1	-	1544	9.55398	-	Protein Coding
ENSSSCG00000004081	ENSSSCT00000004510	SYNE1	-	9065	90.446	-	Protein Coding
ENSSSCG00000004087	ENSSSCT00000004518	CCDC170	CCDC170-202	4453	46.317	100	Protein Coding
ENSSSCG00000004087	ENSSSCT00000030322	CCDC170	CCDC170-201	5079	53.683	-	Protein Coding
ENSSSCG00000004110	ENSSSCT00000034966	TAB2	TAB2-201	2530	17.8105	22.8187	Protein Coding
ENSSSCG00000004110	ENSSSCT00000004545	TAB2	TAB2-202	4053	82.1895	77.1813	Protein Coding
ENSSSCG00000004114	ENSSSCT00000004549	ADGB	ADGB-202	1883	36.4039	-	Protein Coding
ENSSSCG00000004114	ENSSSCT00000004553	ADGB	ADGB-201	4979	63.5961	-	Protein Coding
ENSSSCG00000004146	ENSSSCT00000033622	REPS1	REPS1-202	878	24.0163	34.4512	Protein Coding
ENSSSCG00000004146	ENSSSCT00000004582	REPS1	REPS1-201	2592	75.9837	63.7952	Protein Coding
ENSSSCG00000004146	ENSSSCT00000036391	REPS1	REPS1-203	801	-	1.75353	Retained intron
ENSSSCG00000004154	ENSSSCT00000004592	TNFAIP3	TNFAIP3-202	4467	19.2324	32.6725	Protein Coding
ENSSSCG00000004154	ENSSSCT00000034426	TNFAIP3	TNFAIP3-201	4566	80.7676	67.3275	Protein Coding
ENSSSCG00000004156	ENSSSCT00000004594	IFNGR1	IFNGR1-201	1844	48.3448	2.26638	Protein Coding
ENSSSCG00000004156	ENSSSCT00000034018	IFNGR1	IFNGR1-202	1725	51.6552	97.7336	Protein Coding
ENSSSCG00000004157	ENSSSCT00000036534	IL20RA	-	597	47.6863	-	Nonsense mediated decay
ENSSSCG00000004157	ENSSSCT00000004596	IL20RA	-	977	52.3137	-	Protein Coding
ENSSSCG00000004158	ENSSSCT00000004597	IL22RA2	IL22RA2-203	702	29.8388	-	Protein Coding
ENSSSCG00000004158	ENSSSCT00000034715	IL22RA2	IL22RA2-202	1129	32.952	-	Protein Coding
ENSSSCG00000004158	ENSSSCT00000033912	IL22RA2	IL22RA2-201	1198	37.2092	-	Protein Coding
ENSSSCG00000004167	ENSSSCT00000004606	MYB	MYB-202	3505	28.7778	-	Protein Coding
ENSSSCG00000004167	ENSSSCT00000027213	MYB	MYB-201	3247	71.2222	-	Protein Coding
ENSSSCG00000004194	ENSSSCT00000004634	ENPP3	ENPP3-201	478	36.8739	100	Protein Coding
ENSSSCG00000004194	ENSSSCT00000033751	ENPP3	ENPP3-001	1233	63.1261	-	Protein Coding
ENSSSCG00000004196	ENSSSCT00000030957	MED23	-	4824	4.88684	1.64331	Protein Coding
ENSSSCG00000004196	ENSSSCT00000004637	MED23	-	4968	95.1132	98.3567	Protein Coding
ENSSSCG00000004222	ENSSSCT00000004667	NCOA7	NCOA7-202	5046	37.3718	79.8665	Protein Coding
ENSSSCG00000004222	ENSSSCT00000027938	NCOA7	NCOA7-201	5765	62.6282	20.1335	Protein Coding
ENSSSCG00000004233	ENSSSCT00000034434	SMPDL3A	SMPDL3A-002	627	0.175374	-	Protein Coding
ENSSSCG00000004233	ENSSSCT00000033012	SMPDL3A	SMPDL3A-003	538	1.13327	0.216229	Nonsense mediated decay
ENSSSCG00000004233	ENSSSCT00000035174	SMPDL3A	SMPDL3A-004	647	1.49208	0.666543	Protein Coding
ENSSSCG00000004233	ENSSSCT00000004678	SMPDL3A	SMPDL3A-001	1527	97.1993	99.1172	Protein Coding
ENSSSCG00000004281	ENSSSCT00000004731	KCNQ5	KCNQ5-201	5713	8.05458	12.0935	Protein Coding
ENSSSCG00000004281	ENSSSCT00000031636	KCNQ5	KCNQ5-202	5383	8.87801	11.4435	Protein Coding
ENSSSCG00000004281	ENSSSCT00000026479	KCNQ5	KCNQ5-203	5811	83.0674	76.4629	Protein Coding
ENSSSCG00000004291	ENSSSCT00000004745	NT5E	NT5E-203	993	2.44305	-	Protein Coding
ENSSSCG00000004291	ENSSSCT00000033382	NT5E	NT5E-202	820	3.91892	2.54989	Nonsense mediated decay
ENSSSCG00000004291	ENSSSCT00000034230	NT5E	NT5E-201	2114	93.638	97.4501	Protein Coding
ENSSSCG00000004322	ENSSSCT00000031111	ANKRD6	ANKRD6-202	1495	17.0525	-	Protein Coding
ENSSSCG00000004322	ENSSSCT00000004778	ANKRD6	ANKRD6-201	1687	82.9475	100	Protein Coding
ENSSSCG00000004332	ENSSSCT00000026098	BACH2	BACH2-202	2240	17.131	1.49185	Protein Coding
ENSSSCG00000004332	ENSSSCT00000004788	BACH2	BACH2-201	2264	82.869	98.5081	Protein Coding
ENSSSCG00000004334	ENSSSCT00000034557	MAP3K7	MAP3K7-002	1295	-	0.337023	Retained intron
ENSSSCG00000004334	ENSSSCT00000004790	MAP3K7	MAP3K7-201	1821	-	0.631579	Processed transcript
ENSSSCG00000004334	ENSSSCT00000036555	MAP3K7	MAP3K7-001	2818	-	4.62648	Processed transcript
ENSSSCG00000004334	ENSSSCT00000026977	MAP3K7	MAP3K7-202	1740	-	8.61971	Processed transcript
ENSSSCG00000004334	ENSSSCT00000035193	MAP3K7	MAP3K7-003	2737	-	85.7852	Processed transcript
ENSSSCG00000004342	ENSSSCT00000029077	NDUFAF4	NDUFAF4-201	644	2.83886	66.989	Protein Coding
ENSSSCG00000004342	ENSSSCT00000004798	NDUFAF4	NDUFAF4-202	1273	97.1611	33.011	Protein Coding
ENSSSCG00000004351	ENSSSCT00000030684	USP45	USP45-202	1336	3.36545	-	Protein Coding
ENSSSCG00000004351	ENSSSCT00000004808	USP45	USP45-201	2476	96.6345	100	Protein Coding
ENSSSCG00000004361	ENSSSCT00000033302	GRIK2	GRIK2-203	841	9.03101	7.09671	Protein Coding
ENSSSCG00000004361	ENSSSCT00000034534	GRIK2	GRIK2-204	946	18.9239	36.4683	Protein Coding
ENSSSCG00000004361	ENSSSCT00000004819	GRIK2	GRIK2-205	2638	20.5894	-	Protein Coding
ENSSSCG00000004361	ENSSSCT00000035045	GRIK2	GRIK2-202	1333	25.5637	27.1405	Protein Coding
ENSSSCG00000004361	ENSSSCT00000032833	GRIK2	GRIK2-201	1752	25.892	29.2946	Protein Coding
ENSSSCG00000004366	ENSSSCT00000004826	BVES	BVES-202	2361	3.65779	1.02601	Protein Coding
ENSSSCG00000004366	ENSSSCT00000004825	BVES	BVES-201	1279	96.3422	98.974	Protein Coding
ENSSSCG00000004371	ENSSSCT00000004832	CRYBG1	-	7980	6.62147	2.05428	Protein Coding
ENSSSCG00000004371	ENSSSCT00000027684	CRYBG1	-	8207	7.21614	-	Protein Coding
ENSSSCG00000004371	ENSSSCT00000032657	CRYBG1	-	1042	8.83778	4.04675	Protein Coding
ENSSSCG00000004371	ENSSSCT00000004833	CRYBG1	-	5222	10.2782	37.9021	Protein Coding
ENSSSCG00000004371	ENSSSCT00000036224	CRYBG1	-	2297	12.6858	7.45545	Protein Coding
ENSSSCG00000004371	ENSSSCT00000033563	CRYBG1	-	1420	19.6392	5.09343	Protein Coding
ENSSSCG00000004371	ENSSSCT00000033660	CRYBG1	-	703	34.7214	43.448	Protein Coding
ENSSSCG00000004384	ENSSSCT00000004846	NR2E1	NR2E1-202	2606	49.5941	-	Protein Coding
ENSSSCG00000004384	ENSSSCT00000022342	NR2E1	NR2E1-201	3209	50.4059	-	Protein Coding
ENSSSCG00000004391	ENSSSCT00000029999	CEP57L1	CEP57L1-202	1243	3.3996	-	Protein Coding
ENSSSCG00000004391	ENSSSCT00000004854	CEP57L1	CEP57L1-201	1600	96.6004	100	Protein Coding
ENSSSCG00000004393	ENSSSCT00000032268	GTF3C6	GTF3C6-201	754	3.37864	0.338008	Protein Coding
ENSSSCG00000004393	ENSSSCT00000004856	GTF3C6	GTF3C6-202	2154	96.6214	99.662	Protein Coding
ENSSSCG00000004414	ENSSSCT00000033167	CD164	CD164-202	2943	2.41011	1.70379	Protein Coding
ENSSSCG00000004414	ENSSSCT00000004877	CD164	CD164-201	3002	97.5899	98.2653	Protein Coding
ENSSSCG00000004414	ENSSSCT00000032993	CD164	CD164-203	836	-	0.030883	Retained intron
ENSSSCG00000004421	ENSSSCT00000034742	FYN	FYN-202	1599	4.04214	0.211833	Protein Coding
ENSSSCG00000004421	ENSSSCT00000036277	FYN	FYN-204	1167	4.81283	1.04898	Protein Coding
ENSSSCG00000004421	ENSSSCT00000004886	FYN	FYN-208	2213	5.56821	2.94059	Protein Coding
ENSSSCG00000004421	ENSSSCT00000004885	FYN	FYN-209	1808	6.25515	-	Protein Coding
ENSSSCG00000004421	ENSSSCT00000034071	FYN	FYN-203	1573	10.6024	34.2739	Protein Coding
ENSSSCG00000004421	ENSSSCT00000004884	FYN	FYN-207	2222	10.7573	43.9021	Protein Coding
ENSSSCG00000004421	ENSSSCT00000036530	FYN	FYN-206	735	14.8141	1.95643	Protein Coding
ENSSSCG00000004421	ENSSSCT00000035136	FYN	FYN-201	2297	43.148	15.4432	Protein Coding
ENSSSCG00000004421	ENSSSCT00000035437	FYN	FYN-205	523	-	0.22298	Retained intron
ENSSSCG00000004435	ENSSSCT00000004900	NT5DC1	NT5DC1-202	3377	7.79097	1.20966	Protein Coding
ENSSSCG00000004435	ENSSSCT00000035653	NT5DC1	NT5DC1-201	2940	92.209	98.7903	Protein Coding
ENSSSCG00000004444	ENSSSCT00000004909	FAM26F	FAM26F-201	695	40.9011	100	Protein Coding
ENSSSCG00000004444	ENSSSCT00000026294	FAM26F	FAM26F-202	984	59.0989	-	Protein Coding
ENSSSCG00000004457	ENSSSCT00000004923	DOPEY1	DOPEY1-202	7404	4.30065	-	Protein Coding
ENSSSCG00000004457	ENSSSCT00000035912	DOPEY1	DOPEY1-201	7751	47.0066	94.4532	Protein Coding
ENSSSCG00000004457	ENSSSCT00000022952	DOPEY1	DOPEY1-203	7119	48.6928	5.5468	Protein Coding
ENSSSCG00000004468	ENSSSCT00000004935	SH3BGRL2	SH3BGRL2-202	249	46.8064	78.9482	Protein Coding
ENSSSCG00000004468	ENSSSCT00000029815	SH3BGRL2	SH3BGRL2-201	270	53.1936	21.0518	Protein Coding
ENSSSCG00000004477	ENSSSCT00000004946	IMPG1	IMPG1-201	2286	49.6854	-	Protein Coding
ENSSSCG00000004477	ENSSSCT00000004944	IMPG1	IMPG1-202	2373	50.3146	-	Protein Coding
ENSSSCG00000004485	ENSSSCT00000004956	CD109	CD109-203	4491	3.41329	-	Protein Coding
ENSSSCG00000004485	ENSSSCT00000035127	CD109	CD109-202	4160	3.54213	-	Protein Coding
ENSSSCG00000004485	ENSSSCT00000035901	CD109	CD109-201	9322	93.0446	100	Protein Coding
ENSSSCG00000004487	ENSSSCT00000024890	MTO1	MTO1-201	2680	5.70807	-	Protein Coding
ENSSSCG00000004487	ENSSSCT00000004958	MTO1	MTO1-202	2602	94.2919	100	Protein Coding
ENSSSCG00000004494	ENSSSCT00000004965	EPG5	-	7597	9.1956	3.32064	Protein Coding
ENSSSCG00000004494	ENSSSCT00000004967	EPG5	-	7594	90.8044	96.6794	Protein Coding
ENSSSCG00000004502	ENSSSCT00000022369	RNF165	RNF165-201	1152	49.1024	-	Protein Coding
ENSSSCG00000004502	ENSSSCT00000004974	RNF165	RNF165-202	1146	50.8976	100	Protein Coding
ENSSSCG00000004503	ENSSSCT00000004975	LOXHD1	-	5223	32.807	-	Protein Coding
ENSSSCG00000004503	ENSSSCT00000032272	LOXHD1	-	5439	33.0124	-	Protein Coding
ENSSSCG00000004503	ENSSSCT00000028832	LOXHD1	-	2673	34.1805	-	Protein Coding
ENSSSCG00000004509	ENSSSCT00000004981	LIPG	LIPG-202	1701	0.819386	-	Protein Coding
ENSSSCG00000004509	ENSSSCT00000023900	LIPG	LIPG-201	3955	97.2575	100	Protein Coding
ENSSSCG00000004520	ENSSSCT00000032864	MAPK4	MAPK4-202	4610	32.0045	100	Protein Coding
ENSSSCG00000004520	ENSSSCT00000033301	MAPK4	MAPK4-201	4466	32.1007	-	Protein Coding
ENSSSCG00000004520	ENSSSCT00000004992	MAPK4	MAPK4-203	3753	35.8948	-	Protein Coding
ENSSSCG00000004535	ENSSSCT00000036325	TCF4	-	1945	11.8797	0.610238	Protein Coding
ENSSSCG00000004535	ENSSSCT00000036505	TCF4	-	1985	36.6225	52.0262	Protein Coding
ENSSSCG00000004535	ENSSSCT00000005009	TCF4	-	1455	51.4978	47.3636	Protein Coding
ENSSSCG00000004543	ENSSSCT00000029199	MTFMT	MTFMT-201	1816	3.12507	-	Protein Coding
ENSSSCG00000004543	ENSSSCT00000005018	MTFMT	MTFMT-202	1820	96.8749	100	Protein Coding
ENSSSCG00000004555	ENSSSCT00000005032	PCLAF	-	431	40.6158	100	Protein Coding
ENSSSCG00000004555	ENSSSCT00000024288	PCLAF	-	437	59.3842	-	Protein Coding
ENSSSCG00000004577	ENSSSCT00000025364	ICE2	ICE2-202	4335	6.5497	1.23558	Protein Coding
ENSSSCG00000004577	ENSSSCT00000005056	ICE2	ICE2-201	4389	93.4503	98.7644	Protein Coding
ENSSSCG00000004578	ENSSSCT00000034155	ANXA2	ANXA2-201	1609	1.10374	0.17621	Protein Coding
ENSSSCG00000004578	ENSSSCT00000005057	ANXA2	ANXA2-202	1455	98.8963	99.8238	Protein Coding
ENSSSCG00000004594	ENSSSCT00000005075	-	-	375	9.43364	7.32655	Protein Coding
ENSSSCG00000004594	ENSSSCT00000028101	-	-	414	90.5664	92.6735	Protein Coding
ENSSSCG00000004595	ENSSSCT00000032619	ADAM10	ADAM10-201	3460	7.93686	91.9207	Protein Coding
ENSSSCG00000004595	ENSSSCT00000005076	ADAM10	ADAM10-202	4319	92.0631	8.07934	Protein Coding
ENSSSCG00000004600	ENSSSCT00000034080	CH242-58J12.2	CH242-58J12.2-001	997	-	6.92098	Ambiguous orf
ENSSSCG00000004600	ENSSSCT00000035899	CH242-58J12.2	CH242-58J12.2-002	977	-	7.47343	Ambiguous orf
ENSSSCG00000004600	ENSSSCT00000005081	CH242-58J12.2	CH242-58J12.2-201	5982	-	85.6056	Processed transcript
ENSSSCG00000004608	ENSSSCT00000029772	DNAAF4	DNAAF4-202	513	30.0802	100	Protein Coding
ENSSSCG00000004608	ENSSSCT00000005089	DNAAF4	DNAAF4-201	972	69.9198	-	Protein Coding
ENSSSCG00000004622	ENSSSCT00000005105	GNB5	GNB5-201	3734	22.061	28.6862	Protein Coding
ENSSSCG00000004622	ENSSSCT00000024996	GNB5	GNB5-202	3783	77.939	71.3138	Protein Coding
ENSSSCG00000004634	ENSSSCT00000025088	AP4E1	-	3474	2.83997	-	Protein Coding
ENSSSCG00000004634	ENSSSCT00000005118	AP4E1	-	3498	97.16	100	Protein Coding
ENSSSCG00000004657	ENSSSCT00000005142	CEP152	CEP152-201	5358	32.6341	-	Protein Coding
ENSSSCG00000004657	ENSSSCT00000029380	CEP152	CEP152-202	5088	67.3659	100	Protein Coding
ENSSSCG00000004663	ENSSSCT00000024799	SEMA6D	SEMA6D-202	3822	6.83784	-	Protein Coding
ENSSSCG00000004663	ENSSSCT00000005149	SEMA6D	SEMA6D-201	3963	93.1622	100	Protein Coding
ENSSSCG00000004675	ENSSSCT00000035954	DUOX1	DUOX1-001	3690	10.8753	-	Protein Coding
ENSSSCG00000004675	ENSSSCT00000032632	DUOX1	DUOX1-002	3253	12.7202	-	Protein Coding
ENSSSCG00000004675	ENSSSCT00000005161	DUOX1	DUOX1-201	4835	76.4045	-	Protein Coding
ENSSSCG00000004678	ENSSSCT00000005164	DUOX2	DUOX2-201	5884	45.0187	-	Protein Coding
ENSSSCG00000004678	ENSSSCT00000034478	DUOX2	DUOX2-001	6014	54.9813	-	Protein Coding
ENSSSCG00000004687	ENSSSCT00000005176	B2M	-	1197	50.0453	49.5859	Protein Coding
ENSSSCG00000004687	ENSSSCT00000005169	B2M	-	1197	100	50.4141	Protein Coding
ENSSSCG00000004698	ENSSSCT00000005188	SERINC4	SERINC4-201	1557	44.2458	40.4786	Protein Coding
ENSSSCG00000004698	ENSSSCT00000028070	SERINC4	SERINC4-202	1230	55.7542	59.5214	Protein Coding
ENSSSCG00000004705	ENSSSCT00000005196	MAP1A	-	8340	13.3115	-	Protein Coding
ENSSSCG00000004705	ENSSSCT00000027386	MAP1A	-	8379	86.6885	100	Protein Coding
ENSSSCG00000004717	ENSSSCT00000032277	UBR1	UBR1-201	7445	1.47926	-	Protein Coding
ENSSSCG00000004717	ENSSSCT00000005209	UBR1	UBR1-202	7421	98.5207	100	Protein Coding
ENSSSCG00000004720	ENSSSCT00000029439	-	-	2948	2.44036	4.85265	Protein Coding
ENSSSCG00000004720	ENSSSCT00000005213	-	-	5702	97.5596	95.1473	Protein Coding
ENSSSCG00000004728	ENSSSCT00000005224	CAPN3	CAPN3-202	2879	0.416147	0.0196895	Protein Coding
ENSSSCG00000004728	ENSSSCT00000005221	CAPN3	CAPN3-201	3537	99.5839	99.9803	Protein Coding
ENSSSCG00000004738	ENSSSCT00000005241	MAPKBP1	-	6908	39.9185	-	Protein Coding
ENSSSCG00000004738	ENSSSCT00000005234	MAPKBP1	-	6890	60.0815	100	Protein Coding
ENSSSCG00000004747	ENSSSCT00000005246	RTF1	RTF1-202	4691	39.9675	97.2637	Protein Coding
ENSSSCG00000004747	ENSSSCT00000031282	RTF1	RTF1-201	4733	60.0325	2.73634	Protein Coding
ENSSSCG00000004789	ENSSSCT00000035043	THBS1	THBS1-003	552	0.425256	-	Protein Coding
ENSSSCG00000004789	ENSSSCT00000034520	THBS1	THBS1-002	3637	0.43848	0.134452	Protein Coding
ENSSSCG00000004789	ENSSSCT00000005288	THBS1	THBS1-001	5800	99.1363	99.8655	Protein Coding
ENSSSCG00000004792	ENSSSCT00000023236	FAM98B	FAM98B-202	1029	2.00199	28.3063	Protein Coding
ENSSSCG00000004792	ENSSSCT00000005291	FAM98B	FAM98B-201	1329	97.998	71.6937	Protein Coding
ENSSSCG00000004812	ENSSSCT00000034979	IGF1R	IGF1R-004	525	2.29776	3.0444	Nonsense mediated decay
ENSSSCG00000004812	ENSSSCT00000035767	IGF1R	IGF1R-003	310	3.83017	7.95319	Protein Coding
ENSSSCG00000004812	ENSSSCT00000005311	IGF1R	IGF1R-001	13393	93.8721	83.2553	Protein Coding
ENSSSCG00000004812	ENSSSCT00000033584	IGF1R	IGF1R-002	325	-	5.74713	Retained intron
ENSSSCG00000004820	ENSSSCT00000005322	LINS1	LINS1-201	2406	26.1234	13.986	Protein Coding
ENSSSCG00000004820	ENSSSCT00000028739	LINS1	LINS1-202	2370	73.8766	86.014	Protein Coding
ENSSSCG00000004857	ENSSSCT00000005363	ATP9B	-	2064	13.1594	45.9734	Protein Coding
ENSSSCG00000004857	ENSSSCT00000005360	ATP9B	-	2254	86.8406	54.0266	Protein Coding
ENSSSCG00000004898	ENSSSCT00000005404	TNFRSF11A	TNFRSF11A-204	1958	8.69765	2.79812	Protein Coding
ENSSSCG00000004898	ENSSSCT00000028414	TNFRSF11A	TNFRSF11A-203	1976	25.3889	34.3064	Protein Coding
ENSSSCG00000004898	ENSSSCT00000036304	TNFRSF11A	TNFRSF11A-201	1385	65.9134	55.5693	Protein Coding
ENSSSCG00000004898	ENSSSCT00000032931	TNFRSF11A	TNFRSF11A-202	482	-	7.3262	Processed transcript
ENSSSCG00000004917	ENSSSCT00000005425	MALT1	MALT1-204	2229	24.1577	13.9269	Protein Coding
ENSSSCG00000004917	ENSSSCT00000034163	MALT1	MALT1-202	2233	75.8423	80.4668	Protein Coding
ENSSSCG00000004917	ENSSSCT00000036245	MALT1	MALT1-203	440	-	5.6063	Retained intron
ENSSSCG00000004919	ENSSSCT00000005428	NEDD4L	NEDD4L-202	7362	20.6547	22.0105	Protein Coding
ENSSSCG00000004919	ENSSSCT00000005429	NEDD4L	NEDD4L-201	7389	79.3453	77.9895	Protein Coding
ENSSSCG00000004931	ENSSSCT00000025179	IGDCC4	IGDCC4-202	6362	25.9213	26.3257	Protein Coding
ENSSSCG00000004931	ENSSSCT00000005441	IGDCC4	IGDCC4-201	6447	74.0787	73.6743	Protein Coding
ENSSSCG00000004934	ENSSSCT00000036317	DPP8	DPP8-204	2765	3.21035	-	Protein Coding
ENSSSCG00000004934	ENSSSCT00000034461	DPP8	DPP8-207	2996	3.22158	-	Protein Coding
ENSSSCG00000004934	ENSSSCT00000033955	DPP8	DPP8-208	2175	3.26758	-	Protein Coding
ENSSSCG00000004934	ENSSSCT00000035209	DPP8	DPP8-213	667	3.64531	0.0972093	Nonsense mediated decay
ENSSSCG00000004934	ENSSSCT00000034112	DPP8	DPP8-205	3111	4.4289	-	Protein Coding
ENSSSCG00000004934	ENSSSCT00000033562	DPP8	DPP8-210	984	4.60833	0.0972093	Protein Coding
ENSSSCG00000004934	ENSSSCT00000035603	DPP8	DPP8-202	3617	8.33464	-	Nonsense mediated decay
ENSSSCG00000004934	ENSSSCT00000033892	DPP8	DPP8-206	3072	10.1355	-	Nonsense mediated decay
ENSSSCG00000004934	ENSSSCT00000032958	DPP8	DPP8-203	1188	10.5506	-	Protein Coding
ENSSSCG00000004934	ENSSSCT00000035079	DPP8	DPP8-214	483	13.324	9.50464	Protein Coding
ENSSSCG00000004934	ENSSSCT00000035110	DPP8	DPP8-201	7118	16.5736	39.5143	Protein Coding
ENSSSCG00000004934	ENSSSCT00000005445	DPP8	DPP8-215	6820	18.6996	46.1897	Protein Coding
ENSSSCG00000004934	ENSSSCT00000033160	DPP8	DPP8-211	861	-	0.888586	Retained intron
ENSSSCG00000004934	ENSSSCT00000035681	DPP8	DPP8-212	626	-	0.988789	Retained intron
ENSSSCG00000004934	ENSSSCT00000035410	DPP8	DPP8-209	526	-	2.71952	Retained intron
ENSSSCG00000004935	ENSSSCT00000005446	HACD3	HACD3-201	3238	80.3537	50	Protein Coding
ENSSSCG00000004935	ENSSSCT00000025793	HACD3	HACD3-202	3238	100	50	Protein Coding
ENSSSCG00000004936	ENSSSCT00000030635	INTS14	INTS14-201	2260	5.60656	41.1026	Protein Coding
ENSSSCG00000004936	ENSSSCT00000005447	INTS14	INTS14-202	2619	94.3934	58.8974	Protein Coding
ENSSSCG00000004939	ENSSSCT00000005451	MEGF11	MEGF11-203	2242	26.9812	-	Protein Coding
ENSSSCG00000004939	ENSSSCT00000005450	MEGF11	MEGF11-202	2395	31.6047	-	Protein Coding
ENSSSCG00000004939	ENSSSCT00000027580	MEGF11	MEGF11-201	2686	41.4141	-	Protein Coding
ENSSSCG00000004941	ENSSSCT00000005453	DIS3L	DIS3L-202	3681	11.2386	90.2197	Protein Coding
ENSSSCG00000004941	ENSSSCT00000024119	DIS3L	DIS3L-201	3687	88.7614	9.78035	Protein Coding
ENSSSCG00000004943	ENSSSCT00000005455	MAP2K1	MAP2K1-201	615	-	4.04097	Processed transcript
ENSSSCG00000004943	ENSSSCT00000036045	MAP2K1	MAP2K1-002	1423	-	95.959	Ambiguous orf
ENSSSCG00000004963	ENSSSCT00000005477	ANP32A	-	1971	0.773831	-	Protein Coding
ENSSSCG00000004963	ENSSSCT00000005475	ANP32A	-	1929	99.2262	100	Protein Coding
ENSSSCG00000004980	ENSSSCT00000005493	THSD4	-	2330	30.3267	20.3227	Protein Coding
ENSSSCG00000004980	ENSSSCT00000005492	THSD4	-	2432	69.6733	79.6773	Protein Coding
ENSSSCG00000004988	ENSSSCT00000030475	CTAGE1	-	2885	19.9241	8.48012	Protein Coding
ENSSSCG00000004988	ENSSSCT00000005502	CTAGE1	-	2844	80.0759	91.5199	Protein Coding
ENSSSCG00000004990	ENSSSCT00000031857	LRFN5	LRFN5-202	2948	44.5205	-	Protein Coding
ENSSSCG00000004990	ENSSSCT00000005504	LRFN5	LRFN5-201	2180	55.4795	-	Protein Coding
ENSSSCG00000005000	ENSSSCT00000030082	FANCM	FANCM-202	6087	41.6961	-	Protein Coding
ENSSSCG00000005000	ENSSSCT00000005515	FANCM	FANCM-201	6165	58.3039	-	Protein Coding
ENSSSCG00000005011	ENSSSCT00000027331	NEMF	NEMF-202	3274	4.0592	-	Protein Coding
ENSSSCG00000005011	ENSSSCT00000005527	NEMF	NEMF-201	3292	95.9408	100	Protein Coding
ENSSSCG00000005022	ENSSSCT00000032295	NIN	NIN-202	5917	14.0503	3.69132	Protein Coding
ENSSSCG00000005022	ENSSSCT00000005538	NIN	NIN-201	6220	85.9497	96.3087	Protein Coding
ENSSSCG00000005023	ENSSSCT00000005539	ABHD12B	ABHD12B-202	1067	33.0157	-	Protein Coding
ENSSSCG00000005023	ENSSSCT00000023698	ABHD12B	ABHD12B-201	1163	66.9843	-	Protein Coding
ENSSSCG00000005025	ENSSSCT00000005541	TRIM9	TRIM9-202	4164	48.1522	-	Protein Coding
ENSSSCG00000005025	ENSSSCT00000022907	TRIM9	TRIM9-201	4458	51.8478	-	Protein Coding
ENSSSCG00000005043	ENSSSCT00000005559	DDHD1	DDHD1-201	5751	17.9223	4.24057	Protein Coding
ENSSSCG00000005043	ENSSSCT00000025969	DDHD1	DDHD1-202	5667	82.0777	95.7594	Protein Coding
ENSSSCG00000005052	ENSSSCT00000027382	WDHD1	WDHD1-201	3809	84.8723	6.95992	Protein Coding
ENSSSCG00000005052	ENSSSCT00000005569	WDHD1	WDHD1-202	3809	100	93.0401	Protein Coding
ENSSSCG00000005055	ENSSSCT00000032888	LGALS3	LGALS3-201	953	9.46955	14.8681	Protein Coding
ENSSSCG00000005055	ENSSSCT00000005572	LGALS3	LGALS3-202	1018	90.5305	85.1319	Protein Coding
ENSSSCG00000005068	ENSSSCT00000029198	SLC35F4	SLC35F4-202	1386	47.0405	-	Protein Coding
ENSSSCG00000005068	ENSSSCT00000005585	SLC35F4	SLC35F4-201	1560	52.9595	-	Protein Coding
ENSSSCG00000005077	ENSSSCT00000005595	-	-	621	46.2817	-	Protein Coding
ENSSSCG00000005077	ENSSSCT00000005596	-	-	729	53.7183	-	Protein Coding
ENSSSCG00000005103	ENSSSCT00000005625	DET1	DET1-202	2190	8.26032	3.7245	Protein Coding
ENSSSCG00000005103	ENSSSCT00000024154	DET1	DET1-201	2210	91.7397	96.2755	Protein Coding
ENSSSCG00000005110	ENSSSCT00000005633	SYNE2	SYNE2-201	22725	2.88375	-	Protein Coding
ENSSSCG00000005110	ENSSSCT00000029685	SYNE2	SYNE2-202	22632	97.1163	100	Protein Coding
ENSSSCG00000005122	ENSSSCT00000035816	TEK	TEK-203	3626	6.98514	0.283991	Protein Coding
ENSSSCG00000005122	ENSSSCT00000033502	TEK	TEK-202	4197	10.6933	4.85131	Protein Coding
ENSSSCG00000005122	ENSSSCT00000005647	TEK	TEK-201	4136	25.5058	78.853	Protein Coding
ENSSSCG00000005122	ENSSSCT00000036581	TEK	TEK-204	3841	56.8159	16.0117	Protein Coding
ENSSSCG00000005194	ENSSSCT00000029124	PTPRD	PTPRD-202	1161	9.15643	-	Protein Coding
ENSSSCG00000005194	ENSSSCT00000005726	PTPRD	PTPRD-201	4026	90.8436	100	Protein Coding
ENSSSCG00000005203	ENSSSCT00000033031	IL33	IL33-203	311	7.58897	0.7412	Protein Coding
ENSSSCG00000005203	ENSSSCT00000005735	IL33	IL33-204	3266	18.4851	1.94037	Protein Coding
ENSSSCG00000005203	ENSSSCT00000032954	IL33	IL33-201	3322	19.177	62.9659	Protein Coding
ENSSSCG00000005203	ENSSSCT00000036478	IL33	IL33-202	1736	54.749	34.3526	Protein Coding
ENSSSCG00000005205	ENSSSCT00000030906	KIAA2026	KIAA2026-201	7014	5.15636	-	Protein Coding
ENSSSCG00000005205	ENSSSCT00000005737	KIAA2026	KIAA2026-202	7011	94.8436	100	Protein Coding
ENSSSCG00000005211	ENSSSCT00000035491	CD274	CD274-202	469	25.594	-	Protein Coding
ENSSSCG00000005211	ENSSSCT00000005744	CD274	CD274-201	1537	74.406	-	Protein Coding
ENSSSCG00000005215	ENSSSCT00000034494	JAK2	JAK2-003	2519	9.53923	11.031	Nonsense mediated decay
ENSSSCG00000005215	ENSSSCT00000034678	JAK2	JAK2-002	3168	11.8467	16.7225	Protein Coding
ENSSSCG00000005215	ENSSSCT00000033681	JAK2	JAK2-005	824	21.8753	5.40315	Nonsense mediated decay
ENSSSCG00000005215	ENSSSCT00000005748	JAK2	JAK2-201	3295	56.7388	66.8434	Protein Coding
ENSSSCG00000005224	ENSSSCT00000005758	-	-	1211	32.721	-	Protein Coding
ENSSSCG00000005224	ENSSSCT00000005757	-	-	1081	67.279	100	Protein Coding
ENSSSCG00000005233	ENSSSCT00000005767	DMRT2	DMRT2-201	2335	11.0382	74.2925	Protein Coding
ENSSSCG00000005233	ENSSSCT00000022600	DMRT2	DMRT2-202	4133	88.9618	25.7075	Protein Coding
ENSSSCG00000005250	ENSSSCT00000025216	APBA1	-	4830	47.6946	-	Protein Coding
ENSSSCG00000005250	ENSSSCT00000005785	APBA1	-	4863	52.3054	-	Protein Coding
ENSSSCG00000005267	ENSSSCT00000033404	ANXA1	ANXA1-001	1845	1.73547	0.140078	Protein Coding
ENSSSCG00000005267	ENSSSCT00000005802	ANXA1	ANXA1-201	1690	98.2645	99.8599	Protein Coding
ENSSSCG00000005311	ENSSSCT00000031998	CD72	CD72-201	1384	18.8441	-	Protein Coding
ENSSSCG00000005311	ENSSSCT00000033090	CD72	CD72-204	604	33.5677	66.758	Protein Coding
ENSSSCG00000005311	ENSSSCT00000005849	CD72	CD72-203	1554	47.5882	33.242	Protein Coding
ENSSSCG00000005347	ENSSSCT00000027826	POLR1E	POLR1E-203	1993	7.38721	10.838	Protein Coding
ENSSSCG00000005347	ENSSSCT00000029263	POLR1E	POLR1E-201	2098	8.13813	28.2799	Protein Coding
ENSSSCG00000005347	ENSSSCT00000005886	POLR1E	POLR1E-202	2086	84.4747	60.8821	Protein Coding
ENSSSCG00000005378	ENSSSCT00000027353	ANKS6	ANKS6-202	2637	24.7766	3.81947	Protein Coding
ENSSSCG00000005378	ENSSSCT00000005918	ANKS6	ANKS6-201	2622	75.2234	96.1805	Protein Coding
ENSSSCG00000005382	ENSSSCT00000026821	TGFBR1	TGFBR1-201	1199	0.407141	-	Protein Coding
ENSSSCG00000005382	ENSSSCT00000005922	TGFBR1	TGFBR1-003	1793	0.802865	0.25621	Protein Coding
ENSSSCG00000005382	ENSSSCT00000034224	TGFBR1	TGFBR1-002	1680	0.915584	-	Nonsense mediated decay
ENSSSCG00000005382	ENSSSCT00000033114	TGFBR1	TGFBR1-004	959	1.59803	0.464464	Nonsense mediated decay
ENSSSCG00000005382	ENSSSCT00000034121	TGFBR1	TGFBR1-005	533	3.2642	8.75112	Protein Coding
ENSSSCG00000005382	ENSSSCT00000036612	TGFBR1	TGFBR1-001	5723	93.0122	90.5282	Protein Coding
ENSSSCG00000005385	ENSSSCT00000005926	NR4A3	NR4A3-201	1683	0.168622	-	Protein Coding
ENSSSCG00000005385	ENSSSCT00000005925	NR4A3	NR4A3-202	5085	99.8314	100	Protein Coding
ENSSSCG00000005400	ENSSSCT00000031100	GRIN3A	GRIN3A-202	714	36.7711	-	Protein Coding
ENSSSCG00000005400	ENSSSCT00000005943	GRIN3A	GRIN3A-201	3351	63.2289	-	Protein Coding
ENSSSCG00000005425	ENSSSCT00000033835	SLC44A1	SLC44A1-203	3379	3.47851	7.27929	Protein Coding
ENSSSCG00000005425	ENSSSCT00000005968	SLC44A1	SLC44A1-204	1971	9.14862	47.8055	Protein Coding
ENSSSCG00000005425	ENSSSCT00000034909	SLC44A1	SLC44A1-202	3291	11.4794	-	Nonsense mediated decay
ENSSSCG00000005425	ENSSSCT00000033541	SLC44A1	SLC44A1-201	2687	75.8935	44.9152	Protein Coding
ENSSSCG00000005437	ENSSSCT00000023676	KLF4	KLF4-203	3217	14.4902	-	Protein Coding
ENSSSCG00000005437	ENSSSCT00000005981	KLF4	KLF4-204	3118	15.9869	-	Protein Coding
ENSSSCG00000005437	ENSSSCT00000032649	KLF4	KLF4-202	3044	16.1114	20.1444	Protein Coding
ENSSSCG00000005437	ENSSSCT00000032943	KLF4	KLF4-201	2965	17.7496	46.7669	Protein Coding
ENSSSCG00000005437	ENSSSCT00000026495	KLF4	KLF4-205	1377	35.6619	33.0887	Protein Coding
ENSSSCG00000005456	ENSSSCT00000006001	MUSK	MUSK-202	2544	21.5806	25.6302	Protein Coding
ENSSSCG00000005456	ENSSSCT00000025482	MUSK	MUSK-201	2568	78.4194	74.3698	Protein Coding
ENSSSCG00000005462	ENSSSCT00000006008	GNG10	GNG10-204	1279	0.391895	0.528344	Protein Coding
ENSSSCG00000005462	ENSSSCT00000034525	GNG10	GNG10-201	1181	2.71675	0.209153	Protein Coding
ENSSSCG00000005462	ENSSSCT00000036632	GNG10	GNG10-203	1247	96.8914	98.3553	Nonsense mediated decay
ENSSSCG00000005462	ENSSSCT00000036068	GNG10	GNG10-202	1413	-	0.907212	Processed transcript
ENSSSCG00000005467	ENSSSCT00000034705	HSDL2	HSDL2-201	1885	0.886285	20.9938	Protein Coding
ENSSSCG00000005467	ENSSSCT00000034384	HSDL2	HSDL2-202	1462	12.4045	1.36106	Protein Coding
ENSSSCG00000005467	ENSSSCT00000006013	HSDL2	HSDL2-203	1780	86.7092	77.6451	Protein Coding
ENSSSCG00000005485	ENSSSCT00000033581	AMBP	AMBP-003	1120	24.4754	-	Nonsense mediated decay
ENSSSCG00000005485	ENSSSCT00000033497	AMBP	AMBP-001	1284	24.7771	-	Protein Coding
ENSSSCG00000005485	ENSSSCT00000006031	AMBP	AMBP-201	1322	25.2343	-	Protein Coding
ENSSSCG00000005485	ENSSSCT00000035697	AMBP	AMBP-002	1204	25.5131	-	Nonsense mediated decay
ENSSSCG00000005494	ENSSSCT00000023943	-	-	4219	25.5216	19.6577	Protein Coding
ENSSSCG00000005494	ENSSSCT00000032138	-	-	4495	32.0277	45.7	Protein Coding
ENSSSCG00000005494	ENSSSCT00000006041	-	-	4768	42.4508	34.6423	Protein Coding
ENSSSCG00000005501	ENSSSCT00000006049	TRIM32	TRIM32-201	1959	1.23807	1.10352	Protein Coding
ENSSSCG00000005501	ENSSSCT00000035400	TRIM32	TRIM32-001	3126	98.7619	98.8965	Protein Coding
ENSSSCG00000005503	ENSSSCT00000033568	TLR4	TLR4-003	1782	13.6551	3.04467	Protein Coding
ENSSSCG00000005503	ENSSSCT00000035900	TLR4	TLR4-002	1786	14.4481	1.25176	Protein Coding
ENSSSCG00000005503	ENSSSCT00000035553	TLR4	TLR4-004	1619	14.5494	11.953	Protein Coding
ENSSSCG00000005503	ENSSSCT00000033686	TLR4	TLR4-005	3407	14.9329	15.0416	Protein Coding
ENSSSCG00000005503	ENSSSCT00000006051	TLR4	TLR4-001	3574	42.4145	68.7089	Protein Coding
ENSSSCG00000005511	ENSSSCT00000006061	TRAF1	-	1661	49.1689	100	Protein Coding
ENSSSCG00000005511	ENSSSCT00000023007	TRAF1	-	1691	50.8311	-	Protein Coding
ENSSSCG00000005518	ENSSSCT00000006069	-	-	3687	35.2795	26.5154	Protein Coding
ENSSSCG00000005518	ENSSSCT00000029057	-	-	3651	64.7205	73.4846	Protein Coding
ENSSSCG00000005615	ENSSSCT00000006175	PTRH1	PTRH1-201	1002	4.4537	13.6261	Protein Coding
ENSSSCG00000005615	ENSSSCT00000006174	PTRH1	PTRH1-202	1056	95.5463	86.3739	Protein Coding
ENSSSCG00000005619	ENSSSCT00000006179	TOR2A	-	886	41.9659	82.9368	Protein Coding
ENSSSCG00000005619	ENSSSCT00000029396	TOR2A	-	925	58.0341	17.0632	Protein Coding
ENSSSCG00000005625	ENSSSCT00000035446	ENG	ENG-202	3050	7.152	4.09482	Protein Coding
ENSSSCG00000005625	ENSSSCT00000006185	ENG	ENG-201	3017	92.848	95.9052	Protein Coding
ENSSSCG00000005629	ENSSSCT00000006189	PIP5KL1	PIP5KL1-201	1194	43.5029	-	Protein Coding
ENSSSCG00000005629	ENSSSCT00000006190	PIP5KL1	PIP5KL1-202	1188	56.4971	-	Protein Coding
ENSSSCG00000005643	ENSSSCT00000006205	GOLGA8Q	-	3172	2.01848	4.63141	Protein Coding
ENSSSCG00000005643	ENSSSCT00000029025	GOLGA8Q	-	3127	42.7027	52.2917	Protein Coding
ENSSSCG00000005643	ENSSSCT00000028840	GOLGA8Q	-	1663	55.2788	43.0769	Protein Coding
ENSSSCG00000005657	ENSSSCT00000023187	PKN3	PKN3-202	5238	3.99119	-	Protein Coding
ENSSSCG00000005657	ENSSSCT00000022333	PKN3	PKN3-203	5103	26.4485	31.0863	Protein Coding
ENSSSCG00000005657	ENSSSCT00000006220	PKN3	PKN3-201	5181	69.5603	68.9137	Protein Coding
ENSSSCG00000005668	ENSSSCT00000025290	SH3GLB2	SH3GLB2-201	2049	3.84119	-	Protein Coding
ENSSSCG00000005668	ENSSSCT00000006231	SH3GLB2	SH3GLB2-202	2034	96.1588	100	Protein Coding
ENSSSCG00000005710	ENSSSCT00000006279	LAMC3	LAMC3-201	6105	40.7092	-	Protein Coding
ENSSSCG00000005710	ENSSSCT00000006282	LAMC3	LAMC3-202	6108	59.2908	-	Protein Coding
ENSSSCG00000005711	ENSSSCT00000036174	NUP214	NUP214-201	1878	1.60277	29.4057	Protein Coding
ENSSSCG00000005711	ENSSSCT00000006280	NUP214	NUP214-202	10849	98.3972	70.5943	Protein Coding
ENSSSCG00000005838	ENSSSCT00000034674	TRAF2	TRAF2-201	1179	0.410236	2.03402	Protein Coding
ENSSSCG00000005838	ENSSSCT00000006417	TRAF2	TRAF2-202	2562	99.5898	97.966	Protein Coding
ENSSSCG00000005899	ENSSSCT00000033949	MFSD3	MFSD3-210	520	5.78885	-	Protein Coding
ENSSSCG00000005899	ENSSSCT00000006478	MFSD3	MFSD3-211	1257	35.0912	-	Protein Coding
ENSSSCG00000005899	ENSSSCT00000033506	MFSD3	MFSD3-206	687	59.12	8.29998	Protein Coding
ENSSSCG00000005899	ENSSSCT00000036471	MFSD3	MFSD3-209	536	-	0.214656	Processed transcript
ENSSSCG00000005899	ENSSSCT00000035386	MFSD3	MFSD3-204	420	-	2.21842	Processed transcript
ENSSSCG00000005899	ENSSSCT00000035233	MFSD3	MFSD3-205	1227	-	3.15838	Processed transcript
ENSSSCG00000005899	ENSSSCT00000036638	MFSD3	MFSD3-201	1414	-	9.33643	Processed transcript
ENSSSCG00000005899	ENSSSCT00000035512	MFSD3	MFSD3-207	545	-	11.376	Processed transcript
ENSSSCG00000005899	ENSSSCT00000036093	MFSD3	MFSD3-202	1524	-	15.4338	Processed transcript
ENSSSCG00000005899	ENSSSCT00000033194	MFSD3	MFSD3-203	374	-	21.4078	Retained intron
ENSSSCG00000005899	ENSSSCT00000034210	MFSD3	MFSD3-208	501	-	28.5545	Retained intron
ENSSSCG00000005902	ENSSSCT00000029873	FOXH1	FOXH1-201	750	40.1076	-	Protein Coding
ENSSSCG00000005902	ENSSSCT00000006481	FOXH1	FOXH1-202	1065	59.8924	-	Protein Coding
ENSSSCG00000005904	ENSSSCT00000036558	VPS28	VPS28-202	408	0.487058	0.0768225	Protein Coding
ENSSSCG00000005904	ENSSSCT00000006484	VPS28	VPS28-204	1246	0.615864	0.0758057	Protein Coding
ENSSSCG00000005904	ENSSSCT00000036001	VPS28	VPS28-203	521	1.83325	0.917363	Protein Coding
ENSSSCG00000005904	ENSSSCT00000032690	VPS28	VPS28-201	989	97.0638	98.93	Protein Coding
ENSSSCG00000005905	ENSSSCT00000006485	SLC39A4	SLC39A4-205	2866	5.82632	-	Protein Coding
ENSSSCG00000005905	ENSSSCT00000035628	SLC39A4	SLC39A4-201	2144	8.50046	-	Protein Coding
ENSSSCG00000005905	ENSSSCT00000033246	SLC39A4	SLC39A4-203	785	36.8133	5.74954	Protein Coding
ENSSSCG00000005905	ENSSSCT00000032816	SLC39A4	SLC39A4-204	670	48.8599	94.2505	Protein Coding
ENSSSCG00000005906	ENSSSCT00000006486	CPSF1	CPSF1-206	3513	27.3018	4.57234	Protein Coding
ENSSSCG00000005906	ENSSSCT00000033207	CPSF1	CPSF1-202	2289	28.6413	47.0751	Protein Coding
ENSSSCG00000005906	ENSSSCT00000035750	CPSF1	CPSF1-201	1041	44.0569	32.8456	Protein Coding
ENSSSCG00000005906	ENSSSCT00000032892	CPSF1	CPSF1-205	641	-	0.33772	Retained intron
ENSSSCG00000005906	ENSSSCT00000033818	CPSF1	CPSF1-204	958	-	7.34113	Retained intron
ENSSSCG00000005906	ENSSSCT00000035131	CPSF1	CPSF1-203	528	-	7.82809	Retained intron
ENSSSCG00000005907	ENSSSCT00000006487	ADCK5	ADCK5-201	1902	100	91.6947	Protein Coding
ENSSSCG00000005907	ENSSSCT00000032715	ADCK5	ADCK5-202	735	-	8.30534	Processed transcript
ENSSSCG00000005908	ENSSSCT00000006488	CU468594.8	CU468594.8-201	2029	27.7705	73.8723	Protein Coding
ENSSSCG00000005908	ENSSSCT00000035567	CU468594.8	CU468594.8-002	1678	32.9757	7.0491	Nonsense mediated decay
ENSSSCG00000005908	ENSSSCT00000033559	CU468594.8	CU468594.8-001	1341	39.2538	19.0786	Protein Coding
ENSSSCG00000005910	ENSSSCT00000030159	TMEM249	TMEM249-202	741	40.7292	48.2785	Protein Coding
ENSSSCG00000005910	ENSSSCT00000006490	TMEM249	TMEM249-201	714	59.2708	51.7215	Protein Coding
ENSSSCG00000005924	ENSSSCT00000031382	MROH1	-	3869	47.8923	95.9958	Protein Coding
ENSSSCG00000005924	ENSSSCT00000006504	MROH1	-	3741	52.1077	4.00422	Protein Coding
ENSSSCG00000005934	ENSSSCT00000006514	TRAPPC9	TRAPPC9-208	2982	3.41134	-	Protein Coding
ENSSSCG00000005934	ENSSSCT00000006515	TRAPPC9	TRAPPC9-207	3006	4.15272	17.1188	Protein Coding
ENSSSCG00000005934	ENSSSCT00000026494	TRAPPC9	TRAPPC9-206	3009	9.37745	-	Protein Coding
ENSSSCG00000005934	ENSSSCT00000036099	TRAPPC9	TRAPPC9-202	788	16.9749	22.4658	Protein Coding
ENSSSCG00000005934	ENSSSCT00000032645	TRAPPC9	TRAPPC9-203	408	17.9121	20.776	Protein Coding
ENSSSCG00000005934	ENSSSCT00000034449	TRAPPC9	TRAPPC9-201	1605	18.0278	10.5691	Protein Coding
ENSSSCG00000005934	ENSSSCT00000033394	TRAPPC9	TRAPPC9-205	1014	30.1438	29.0703	Protein Coding
ENSSSCG00000005938	ENSSSCT00000006519	-	-	3171	22.1724	100	Protein Coding
ENSSSCG00000005938	ENSSSCT00000006520	-	-	3144	33.9256	-	Protein Coding
ENSSSCG00000005938	ENSSSCT00000023822	-	-	3183	43.902	-	Protein Coding
ENSSSCG00000005941	ENSSSCT00000036563	CU151851.1	CU151851.1-002	784	9.89116	3.47656	Nonsense mediated decay
ENSSSCG00000005941	ENSSSCT00000035168	CU151851.1	CU151851.1-001	1253	11.5418	3.24526	Protein Coding
ENSSSCG00000005941	ENSSSCT00000006524	CU151851.1	CU151851.1-003	1421	78.5671	93.2782	Protein Coding
ENSSSCG00000005943	ENSSSCT00000035570	ST3GAL1	ST3GAL1-201	5988	4.31408	5.00502	Protein Coding
ENSSSCG00000005943	ENSSSCT00000006526	ST3GAL1	ST3GAL1-202	6351	95.6859	94.995	Protein Coding
ENSSSCG00000005948	ENSSSCT00000006531	TG	TG-201	8067	12.7337	-	Protein Coding
ENSSSCG00000005948	ENSSSCT00000035213	TG	TG-001	5891	13.9855	-	Protein Coding
ENSSSCG00000005948	ENSSSCT00000036171	TG	TG-002	1162	73.2808	-	Protein Coding
ENSSSCG00000005949	ENSSSCT00000006532	SLA	SLA-201	1121	39.9658	44.319	Protein Coding
ENSSSCG00000005949	ENSSSCT00000035545	SLA	SLA-001	901	60.0342	55.681	Protein Coding
ENSSSCG00000005950	ENSSSCT00000033933	PHF20L1	PHF20L1-201	2009	1.40819	3.92567	Protein Coding
ENSSSCG00000005950	ENSSSCT00000035236	PHF20L1	PHF20L1-204	640	24.7285	38.1079	Protein Coding
ENSSSCG00000005950	ENSSSCT00000006533	PHF20L1	PHF20L1-205	3396	73.8633	47.5228	Protein Coding
ENSSSCG00000005950	ENSSSCT00000035585	PHF20L1	PHF20L1-203	390	-	10.4437	Processed transcript
ENSSSCG00000005952	ENSSSCT00000034663	LRRC6	LRRC6-201	1660	43.8125	-	Protein Coding
ENSSSCG00000005952	ENSSSCT00000006535	LRRC6	LRRC6-202	1573	56.1875	-	Protein Coding
ENSSSCG00000005954	ENSSSCT00000006537	OC90	OC90-201	1467	49.5752	-	Protein Coding
ENSSSCG00000005954	ENSSSCT00000032828	OC90	OC90-001	710	50.4248	-	Protein Coding
ENSSSCG00000005955	ENSSSCT00000006538	EFR3A	EFR3A-201	1140	22.2692	21.85	Protein Coding
ENSSSCG00000005955	ENSSSCT00000033051	EFR3A	EFR3A-001	2977	77.7308	78.15	Protein Coding
ENSSSCG00000005967	ENSSSCT00000006550	FAM84B	FAM84B-203	939	10.3677	19.0192	Protein Coding
ENSSSCG00000005967	ENSSSCT00000033609	FAM84B	FAM84B-202	870	29.9125	19.8072	Nonsense mediated decay
ENSSSCG00000005967	ENSSSCT00000034549	FAM84B	FAM84B-201	2440	59.7198	61.1736	Protein Coding
ENSSSCG00000005968	ENSSSCT00000033283	CU463271.1	CU463271.1-002	610	-	6.9088	Processed transcript
ENSSSCG00000005968	ENSSSCT00000006551	CU463271.1	CU463271.1-201	580	-	93.0912	Processed transcript
ENSSSCG00000005969	ENSSSCT00000034190	CU407238.7	CU407238.7-001	2553	6.17257	55.9482	Protein Coding
ENSSSCG00000005969	ENSSSCT00000006552	CU407238.7	CU407238.7-201	3843	93.8274	8.64634	Protein Coding
ENSSSCG00000005969	ENSSSCT00000035710	CU407238.7	CU407238.7-002	300	-	35.4055	Processed transcript
ENSSSCG00000005976	ENSSSCT00000006559	NDUFB9	NDUFB9-202	866	0.495403	1.00015	Protein Coding
ENSSSCG00000005976	ENSSSCT00000035108	NDUFB9	NDUFB9-201	667	99.5046	98.9999	Protein Coding
ENSSSCG00000005987	ENSSSCT00000006570	TBC1D31	-	2581	11.5015	6.7318	Protein Coding
ENSSSCG00000005987	ENSSSCT00000025217	TBC1D31	-	2785	88.4985	93.2682	Protein Coding
ENSSSCG00000005996	ENSSSCT00000034332	MRPL13	MRPL13-002	705	1.14919	20.411	Protein Coding
ENSSSCG00000005996	ENSSSCT00000006579	MRPL13	MRPL13-201	829	98.8508	79.589	Protein Coding
ENSSSCG00000005997	ENSSSCT00000006580	COL14A1	COL14A1-202	5571	7.81258	6.28355	Protein Coding
ENSSSCG00000005997	ENSSSCT00000035287	COL14A1	COL14A1-201	5795	92.1874	93.7165	Protein Coding
ENSSSCG00000005998	ENSSSCT00000034055	DEPTOR	DEPTOR-201	693	0.594627	0.0665839	Nonsense mediated decay
ENSSSCG00000005998	ENSSSCT00000034473	DEPTOR	DEPTOR-203	1495	7.68022	49.5703	Protein Coding
ENSSSCG00000005998	ENSSSCT00000006581	DEPTOR	DEPTOR-205	1319	11.3077	0.286207	Protein Coding
ENSSSCG00000005998	ENSSSCT00000036252	DEPTOR	DEPTOR-202	1415	80.4174	50.0769	Protein Coding
ENSSSCG00000006000	ENSSSCT00000035390	TAF2	TAF2-202	850	18.6984	-	Protein Coding
ENSSSCG00000006000	ENSSSCT00000006583	TAF2	TAF2-204	4533	18.7433	4.1492	Protein Coding
ENSSSCG00000006000	ENSSSCT00000033583	TAF2	TAF2-201	4445	28.1215	79.806	Protein Coding
ENSSSCG00000006000	ENSSSCT00000034647	TAF2	TAF2-203	830	34.4367	16.0448	Protein Coding
ENSSSCG00000006002	ENSSSCT00000006586	NOV	NOV-202	2286	1.59748	-	Protein Coding
ENSSSCG00000006002	ENSSSCT00000033922	NOV	NOV-201	2372	98.4025	100	Protein Coding
ENSSSCG00000006009	ENSSSCT00000033159	EXT1	-	1459	5.75105	57.4654	Protein Coding
ENSSSCG00000006009	ENSSSCT00000006593	EXT1	-	1759	94.2489	42.5346	Protein Coding
ENSSSCG00000006011	ENSSSCT00000035755	SLC30A8	SLC30A8-201	1333	49.6693	-	Nonsense mediated decay
ENSSSCG00000006011	ENSSSCT00000006597	SLC30A8	SLC30A8-202	1110	50.3307	-	Protein Coding
ENSSSCG00000006014	ENSSSCT00000033947	RAD21	RAD21-001	3439	4.16402	76.3006	Protein Coding
ENSSSCG00000006014	ENSSSCT00000006600	RAD21	RAD21-201	3717	95.836	23.6994	Protein Coding
ENSSSCG00000006018	ENSSSCT00000034476	TRPS1	-	1307	38.5106	55.8276	Protein Coding
ENSSSCG00000006018	ENSSSCT00000006604	TRPS1	-	3855	61.4894	44.1724	Protein Coding
ENSSSCG00000006023	ENSSSCT00000006615	SYBU	SYBU-202	1608	6.72439	35.5834	Protein Coding
ENSSSCG00000006023	ENSSSCT00000006610	SYBU	SYBU-201	1986	93.2756	64.4166	Protein Coding
ENSSSCG00000006031	ENSSSCT00000006620	TMEM74	TMEM74-202	1101	30.5651	53.7882	Protein Coding
ENSSSCG00000006031	ENSSSCT00000034120	TMEM74	TMEM74-201	2668	69.4349	46.2118	Protein Coding
ENSSSCG00000006033	ENSSSCT00000036088	EIF3E	EIF3E-001	883	0.129194	59.346	Protein Coding
ENSSSCG00000006033	ENSSSCT00000006622	EIF3E	EIF3E-201	1688	99.8708	40.654	Protein Coding
ENSSSCG00000006038	ENSSSCT00000036291	ZFPM2	ZFPM2-001	307	12.148	38.0487	Protein Coding
ENSSSCG00000006038	ENSSSCT00000006627	ZFPM2	ZFPM2-201	3528	87.852	61.9513	Protein Coding
ENSSSCG00000006045	ENSSSCT00000006634	RIMS2	-	4036	43.9876	-	Protein Coding
ENSSSCG00000006045	ENSSSCT00000022736	RIMS2	-	3519	56.0124	-	Protein Coding
ENSSSCG00000006059	ENSSSCT00000033437	NCALD	NCALD-207	1544	1.97923	-	Protein Coding
ENSSSCG00000006059	ENSSSCT00000035298	NCALD	NCALD-208	1440	2.11275	0.856478	Protein Coding
ENSSSCG00000006059	ENSSSCT00000036065	NCALD	NCALD-213	878	2.15084	-	Protein Coding
ENSSSCG00000006059	ENSSSCT00000035357	NCALD	NCALD-201	1632	2.32031	-	Protein Coding
ENSSSCG00000006059	ENSSSCT00000033719	NCALD	NCALD-204	1597	2.67015	1.01942	Protein Coding
ENSSSCG00000006059	ENSSSCT00000032895	NCALD	NCALD-206	784	2.70792	-	Protein Coding
ENSSSCG00000006059	ENSSSCT00000035469	NCALD	NCALD-205	710	2.78821	0.937268	Protein Coding
ENSSSCG00000006059	ENSSSCT00000033597	NCALD	NCALD-210	1486	4.17638	12.3643	Protein Coding
ENSSSCG00000006059	ENSSSCT00000035679	NCALD	NCALD-203	842	8.58031	-	Protein Coding
ENSSSCG00000006059	ENSSSCT00000006648	NCALD	NCALD-214	1574	8.68436	8.44477	Protein Coding
ENSSSCG00000006059	ENSSSCT00000036111	NCALD	NCALD-209	3440	58.3057	66.2425	Protein Coding
ENSSSCG00000006059	ENSSSCT00000034691	NCALD	NCALD-211	842	100	10.1352	Protein Coding
ENSSSCG00000006061	ENSSSCT00000006650	ZNF706	ZNF706-203	228	1.46445	64.1571	Protein Coding
ENSSSCG00000006061	ENSSSCT00000036259	ZNF706	ZNF706-202	504	9.24605	26.2127	Protein Coding
ENSSSCG00000006061	ENSSSCT00000033239	ZNF706	ZNF706-201	2765	89.2895	9.63011	Protein Coding
ENSSSCG00000006063	ENSSSCT00000032533	PABPC1	PABPC1-201	2219	0.300096	0.0772444	Protein Coding
ENSSSCG00000006063	ENSSSCT00000006652	PABPC1	PABPC1-202	2186	99.6999	99.9228	Protein Coding
ENSSSCG00000006078	ENSSSCT00000023470	POP1	POP1-201	3801	7.92894	-	Protein Coding
ENSSSCG00000006078	ENSSSCT00000006669	POP1	POP1-202	3687	92.0711	100	Protein Coding
ENSSSCG00000006080	ENSSSCT00000006671	ERICH5	ERICH5-202	1831	36.1206	-	Protein Coding
ENSSSCG00000006080	ENSSSCT00000025911	ERICH5	ERICH5-201	1885	63.8794	-	Protein Coding
ENSSSCG00000006105	ENSSSCT00000033083	GEM	GEM-201	2035	58.3632	74.4185	Protein Coding
ENSSSCG00000006105	ENSSSCT00000006697	GEM	GEM-202	2035	100	25.5815	Protein Coding
ENSSSCG00000006127	ENSSSCT00000033100	NBN	-	1094	17.1384	81.5991	Protein Coding
ENSSSCG00000006127	ENSSSCT00000035696	NBN	-	556	33.2443	10.7112	Protein Coding
ENSSSCG00000006127	ENSSSCT00000006719	NBN	-	1222	49.6173	7.68973	Protein Coding
ENSSSCG00000006155	ENSSSCT00000029360	ZBTB10	ZBTB10-202	6794	10.53	85.5821	Protein Coding
ENSSSCG00000006155	ENSSSCT00000006749	ZBTB10	ZBTB10-201	7524	89.47	14.4179	Protein Coding
ENSSSCG00000006160	ENSSSCT00000035189	STMN2	STMN2-204	614	17.1872	39.5176	Protein Coding
ENSSSCG00000006160	ENSSSCT00000006754	STMN2	STMN2-205	2100	18.535	-	Protein Coding
ENSSSCG00000006160	ENSSSCT00000033041	STMN2	STMN2-202	2103	19.5582	-	Protein Coding
ENSSSCG00000006160	ENSSSCT00000032694	STMN2	STMN2-203	639	19.7279	-	Nonsense mediated decay
ENSSSCG00000006160	ENSSSCT00000036553	STMN2	STMN2-201	743	24.9917	60.4824	Protein Coding
ENSSSCG00000006161	ENSSSCT00000033776	IL7	IL7-204	464	19.9907	-	Protein Coding
ENSSSCG00000006161	ENSSSCT00000035229	IL7	IL7-201	900	25.1039	-	Protein Coding
ENSSSCG00000006161	ENSSSCT00000035321	IL7	IL7-202	1675	26.8073	-	Nonsense mediated decay
ENSSSCG00000006161	ENSSSCT00000006755	IL7	IL7-203	1681	28.0981	-	Protein Coding
ENSSSCG00000006162	ENSSSCT00000028036	ZC2HC1A	ZC2HC1A-201	2256	9.50379	-	Protein Coding
ENSSSCG00000006162	ENSSSCT00000006756	ZC2HC1A	ZC2HC1A-202	2121	90.4962	100	Protein Coding
ENSSSCG00000006167	ENSSSCT00000006761	HIF1AN	-	1137	46.9496	97.9907	Protein Coding
ENSSSCG00000006167	ENSSSCT00000030935	HIF1AN	-	1333	53.0504	2.0093	Protein Coding
ENSSSCG00000006175	ENSSSCT00000035167	LY96	LY96-001	1265	48.0718	2.56312	Protein Coding
ENSSSCG00000006175	ENSSSCT00000006769	LY96	LY96-201	798	51.9282	97.4369	Protein Coding
ENSSSCG00000006194	ENSSSCT00000006789	NCOA2	NCOA2-202	4003	30.4566	41.7797	Protein Coding
ENSSSCG00000006194	ENSSSCT00000006788	NCOA2	NCOA2-201	4210	69.5434	58.2203	Protein Coding
ENSSSCG00000006200	ENSSSCT00000034412	CPA6	CPA6-201	1670	43.1726	-	Protein Coding
ENSSSCG00000006200	ENSSSCT00000006795	CPA6	CPA6-202	1131	56.8274	-	Protein Coding
ENSSSCG00000006201	ENSSSCT00000006796	ARFGEF1	ARFGEF1-202	11113	17.6741	33.835	Protein Coding
ENSSSCG00000006201	ENSSSCT00000035957	ARFGEF1	ARFGEF1-201	6985	82.3259	66.165	Protein Coding
ENSSSCG00000006202	ENSSSCT00000006797	CSPP1	-	2994	45.0608	18.7138	Protein Coding
ENSSSCG00000006202	ENSSSCT00000029434	CSPP1	-	6384	54.9392	81.2862	Protein Coding
ENSSSCG00000006213	ENSSSCT00000034716	ADHFE1	ADHFE1-206	617	0.861502	-	Nonsense mediated decay
ENSSSCG00000006213	ENSSSCT00000033806	ADHFE1	ADHFE1-202	1949	0.957239	-	Protein Coding
ENSSSCG00000006213	ENSSSCT00000033690	ADHFE1	ADHFE1-203	2139	1.00371	0.102516	Protein Coding
ENSSSCG00000006213	ENSSSCT00000035372	ADHFE1	ADHFE1-209	452	1.19286	-	Nonsense mediated decay
ENSSSCG00000006213	ENSSSCT00000033005	ADHFE1	ADHFE1-208	695	1.21224	-	Protein Coding
ENSSSCG00000006213	ENSSSCT00000033464	ADHFE1	ADHFE1-201	1802	1.52578	13.6282	Protein Coding
ENSSSCG00000006213	ENSSSCT00000036299	ADHFE1	ADHFE1-207	659	1.76835	0.204267	Protein Coding
ENSSSCG00000006213	ENSSSCT00000033193	ADHFE1	ADHFE1-210	430	4.32803	1.27053	Nonsense mediated decay
ENSSSCG00000006213	ENSSSCT00000033205	ADHFE1	ADHFE1-205	514	5.09405	1.83149	Protein Coding
ENSSSCG00000006213	ENSSSCT00000006809	ADHFE1	ADHFE1-211	2213	18.8385	10.961	Protein Coding
ENSSSCG00000006213	ENSSSCT00000034369	ADHFE1	ADHFE1-204	1814	63.2177	72.0019	Protein Coding
ENSSSCG00000006215	ENSSSCT00000032775	CRH	CRH-201	735	21.3959	-	Protein Coding
ENSSSCG00000006215	ENSSSCT00000006811	CRH	CRH-202	1274	78.6041	-	Protein Coding
ENSSSCG00000006216	ENSSSCT00000030871	TRIM55	TRIM55-203	1740	2.43176	-	Protein Coding
ENSSSCG00000006216	ENSSSCT00000006812	TRIM55	TRIM55-202	2165	7.56873	56.0038	Protein Coding
ENSSSCG00000006216	ENSSSCT00000023039	TRIM55	TRIM55-204	2034	13.5642	-	Protein Coding
ENSSSCG00000006216	ENSSSCT00000036376	TRIM55	TRIM55-201	2595	76.4353	43.9962	Protein Coding
ENSSSCG00000006235	ENSSSCT00000031500	TOX	TOX-201	3158	24.1402	100	Protein Coding
ENSSSCG00000006235	ENSSSCT00000006832	TOX	TOX-202	3479	75.8598	-	Protein Coding
ENSSSCG00000006263	ENSSSCT00000032060	ATP6V1H	ATP6V1H-202	1944	9.55095	11.2821	Protein Coding
ENSSSCG00000006263	ENSSSCT00000006862	ATP6V1H	ATP6V1H-201	1998	90.449	88.7179	Protein Coding
ENSSSCG00000006286	ENSSSCT00000034244	SELE	SELE-204	475	4.76189	14.4656	Protein Coding
ENSSSCG00000006286	ENSSSCT00000034817	SELE	SELE-202	2139	6.78945	-	Nonsense mediated decay
ENSSSCG00000006286	ENSSSCT00000036685	SELE	SELE-203	1449	6.85986	-	Nonsense mediated decay
ENSSSCG00000006286	ENSSSCT00000006887	SELE	SELE-201	3174	81.5888	85.5344	Protein Coding
ENSSSCG00000006287	ENSSSCT00000032947	SELL	SELL-002	454	12.6576	-	Protein Coding
ENSSSCG00000006287	ENSSSCT00000006888	SELL	SELL-001	2549	87.3424	100	Protein Coding
ENSSSCG00000006309	ENSSSCT00000036226	CD247	CD247-201	711	7.0303	3.1949	Protein Coding
ENSSSCG00000006309	ENSSSCT00000006915	CD247	CD247-202	849	92.9697	96.8051	Protein Coding
ENSSSCG00000006328	ENSSSCT00000033501	RXRG	RXRG-202	544	14.6127	20.7482	Protein Coding
ENSSSCG00000006328	ENSSSCT00000006936	RXRG	RXRG-201	1879	85.3873	79.2518	Protein Coding
ENSSSCG00000006329	ENSSSCT00000032564	LMX1A	LMX1A-201	891	31.5549	-	Protein Coding
ENSSSCG00000006329	ENSSSCT00000006937	LMX1A	LMX1A-202	888	68.4451	-	Protein Coding
ENSSSCG00000006348	ENSSSCT00000006956	FCRLB	FCRLB-202	1287	39.0201	-	Protein Coding
ENSSSCG00000006348	ENSSSCT00000034356	FCRLB	FCRLB-201	1729	60.9799	-	Protein Coding
ENSSSCG00000006350	ENSSSCT00000033401	FCGR2B	FCGR2B-006	1259	7.92797	0.327709	Protein Coding
ENSSSCG00000006350	ENSSSCT00000006958	FCGR2B	FCGR2B-001	1514	9.34512	48.2485	Protein Coding
ENSSSCG00000006350	ENSSSCT00000033832	FCGR2B	FCGR2B-005	1256	10.8172	2.104	Protein Coding
ENSSSCG00000006350	ENSSSCT00000031531	FCGR2B	FCGR2B-201	1108	12.7012	7.19501	Protein Coding
ENSSSCG00000006350	ENSSSCT00000034134	FCGR2B	FCGR2B-007	789	24.1749	31.8583	Protein Coding
ENSSSCG00000006350	ENSSSCT00000006959	FCGR2B	FCGR2B-002	1571	27.269	9.93879	Protein Coding
ENSSSCG00000006350	ENSSSCT00000033848	FCGR2B	FCGR2B-003	1259	100	0.327709	Protein Coding
ENSSSCG00000006357	ENSSSCT00000035945	FCER1G	FCER1G-002	663	3.65153	1.10367	Nonsense mediated decay
ENSSSCG00000006357	ENSSSCT00000033667	FCER1G	FCER1G-003	737	3.71033	0.957991	Nonsense mediated decay
ENSSSCG00000006357	ENSSSCT00000006966	FCER1G	FCER1G-001	684	92.6381	97.0916	Protein Coding
ENSSSCG00000006357	ENSSSCT00000033671	FCER1G	FCER1G-004	304	-	0.846764	Processed transcript
ENSSSCG00000006361	ENSSSCT00000026091	PPOX	PPOX-202	1570	2.74221	1.5353	Protein Coding
ENSSSCG00000006361	ENSSSCT00000006970	PPOX	PPOX-201	1657	97.2578	98.4647	Protein Coding
ENSSSCG00000006365	ENSSSCT00000006975	NIT1	NIT1-201	2902	2.42142	46.9754	Protein Coding
ENSSSCG00000006365	ENSSSCT00000006974	NIT1	NIT1-202	2962	97.5786	53.0246	Protein Coding
ENSSSCG00000006368	ENSSSCT00000034252	PVRL4	PVRL4-001	1890	19.7432	-	Protein Coding
ENSSSCG00000006368	ENSSSCT00000006978	PVRL4	PVRL4-201	3305	21.6345	-	Protein Coding
ENSSSCG00000006368	ENSSSCT00000029005	PVRL4	PVRL4-202	3065	24.3548	-	Protein Coding
ENSSSCG00000006368	ENSSSCT00000033407	PVRL4	PVRL4-002	555	34.2674	-	Protein Coding
ENSSSCG00000006369	ENSSSCT00000033820	F11R	F11R-004	1245	0.627268	-	Protein Coding
ENSSSCG00000006369	ENSSSCT00000006979	F11R	F11R-001	3054	99.3727	100	Protein Coding
ENSSSCG00000006374	ENSSSCT00000032610	CD244	CD244-201	1793	38.1779	50	Protein Coding
ENSSSCG00000006374	ENSSSCT00000006985	CD244	CD244-203	2713	61.8221	50	Protein Coding
ENSSSCG00000006375	ENSSSCT00000034681	LY9	LY9-202	840	16.0069	-	Protein Coding
ENSSSCG00000006375	ENSSSCT00000006986	LY9	LY9-203	3385	36.3522	-	Protein Coding
ENSSSCG00000006375	ENSSSCT00000036000	LY9	LY9-201	2418	47.6409	100	Protein Coding
ENSSSCG00000006378	ENSSSCT00000033993	SLAMF7	SLAMF7-201	1325	18.8282	-	Protein Coding
ENSSSCG00000006378	ENSSSCT00000006989	SLAMF7	SLAMF7-202	3800	81.1718	100	Protein Coding
ENSSSCG00000006379	ENSSSCT00000034783	CD48	CD48-004	422	3.26854	-	Protein Coding
ENSSSCG00000006379	ENSSSCT00000006990	CD48	CD48-001	2213	96.7315	97.9016	Protein Coding
ENSSSCG00000006379	ENSSSCT00000035251	CD48	CD48-002	744	-	2.09845	Retained intron
ENSSSCG00000006380	ENSSSCT00000033284	SLAMF1	SLAMF1-204	505	16.5139	-	Nonsense mediated decay
ENSSSCG00000006380	ENSSSCT00000035346	SLAMF1	SLAMF1-203	579	24.0739	-	Nonsense mediated decay
ENSSSCG00000006380	ENSSSCT00000033071	SLAMF1	SLAMF1-202	1909	25.184	-	Protein Coding
ENSSSCG00000006380	ENSSSCT00000006991	SLAMF1	SLAMF1-201	1785	34.2282	-	Protein Coding
ENSSSCG00000006381	ENSSSCT00000033852	CD84	CD84-203	727	20.675	-	Protein Coding
ENSSSCG00000006381	ENSSSCT00000035598	CD84	CD84-202	955	23.4849	-	Protein Coding
ENSSSCG00000006381	ENSSSCT00000006994	CD84	CD84-201	2806	55.8401	100	Protein Coding
ENSSSCG00000006385	ENSSSCT00000006998	NCSTN	NCSTN-201	2870	100	95.2426	Protein Coding
ENSSSCG00000006385	ENSSSCT00000036070	NCSTN	NCSTN-202	557	-	4.75739	Processed transcript
ENSSSCG00000006398	ENSSSCT00000035784	SLAMF8	SLAMF8-202	2018	30.945	-	Protein Coding
ENSSSCG00000006398	ENSSSCT00000007011	SLAMF8	SLAMF8-203	1578	32.6762	66.1299	Protein Coding
ENSSSCG00000006398	ENSSSCT00000022301	SLAMF8	SLAMF8-201	1449	36.3788	33.8701	Protein Coding
ENSSSCG00000006399	ENSSSCT00000022278	VSIG8	VSIG8-202	765	47.7793	-	Protein Coding
ENSSSCG00000006399	ENSSSCT00000007012	VSIG8	VSIG8-201	1275	52.2207	-	Protein Coding
ENSSSCG00000006400	ENSSSCT00000034336	SLAMF9	SLAMF9-203	655	13.9897	-	Protein Coding
ENSSSCG00000006400	ENSSSCT00000033085	SLAMF9	SLAMF9-204	791	17.9235	-	Protein Coding
ENSSSCG00000006400	ENSSSCT00000007013	SLAMF9	SLAMF9-202	1132	27.7217	100	Protein Coding
ENSSSCG00000006400	ENSSSCT00000033846	SLAMF9	SLAMF9-201	1496	40.3652	-	Protein Coding
ENSSSCG00000006403	ENSSSCT00000035222	CRP	CRP-001	1829	43.1553	-	Protein Coding
ENSSSCG00000006403	ENSSSCT00000007016	CRP	CRP-201	1726	56.8447	100	Protein Coding
ENSSSCG00000006413	ENSSSCT00000035996	FCER1A	FCER1A-201	913	46.3783	100	Protein Coding
ENSSSCG00000006413	ENSSSCT00000007026	FCER1A	FCER1A-202	966	53.6217	-	Protein Coding
ENSSSCG00000006450	ENSSSCT00000007064	CD1E	CD1E-202	3268	48.9307	-	Protein Coding
ENSSSCG00000006450	ENSSSCT00000034868	CD1E	CD1E-201	3377	51.0693	-	Protein Coding
ENSSSCG00000006452	ENSSSCT00000033472	CD1D	CD1D-205	616	10.6413	-	Protein Coding
ENSSSCG00000006452	ENSSSCT00000033107	CD1D	CD1D-203	825	16.5564	-	Protein Coding
ENSSSCG00000006452	ENSSSCT00000035228	CD1D	CD1D-204	439	18.3455	30.04	Protein Coding
ENSSSCG00000006452	ENSSSCT00000007067	CD1D	CD1D-201	1960	54.4567	17.6215	Protein Coding
ENSSSCG00000006452	ENSSSCT00000033996	CD1D	CD1D-202	2075	-	52.3385	Retained intron
ENSSSCG00000006453	ENSSSCT00000033538	KIRREL	KIRREL-203	2109	12.1526	11.6243	Protein Coding
ENSSSCG00000006453	ENSSSCT00000036287	KIRREL	KIRREL-201	3294	23.4997	1.89362	Protein Coding
ENSSSCG00000006453	ENSSSCT00000007068	KIRREL	KIRREL-204	2341	30.0899	26.2868	Protein Coding
ENSSSCG00000006453	ENSSSCT00000034624	KIRREL	KIRREL-202	2607	34.2579	60.1953	Protein Coding
ENSSSCG00000006472	ENSSSCT00000035456	CRABP2	CRABP2-002	764	1.01212	-	Protein Coding
ENSSSCG00000006472	ENSSSCT00000007089	CRABP2	CRABP2-001	1000	98.9879	100	Protein Coding
ENSSSCG00000006474	ENSSSCT00000007091	NES	-	4677	1.0463	-	Protein Coding
ENSSSCG00000006474	ENSSSCT00000027298	NES	-	4938	7.93842	59.719	Protein Coding
ENSSSCG00000006474	ENSSSCT00000031509	NES	-	4872	91.0153	40.281	Protein Coding
ENSSSCG00000006479	ENSSSCT00000007096	TTC24	-	1251	24.7491	-	Protein Coding
ENSSSCG00000006479	ENSSSCT00000007097	TTC24	-	1002	75.2509	-	Protein Coding
ENSSSCG00000006508	ENSSSCT00000007128	ASH1L	-	10919	4.09186	-	Protein Coding
ENSSSCG00000006508	ENSSSCT00000026228	ASH1L	-	10904	95.9081	100	Protein Coding
ENSSSCG00000006525	ENSSSCT00000033797	MUC1	MUC1-209	732	3.75727	-	Protein Coding
ENSSSCG00000006525	ENSSSCT00000035027	MUC1	MUC1-207	642	4.99495	-	Protein Coding
ENSSSCG00000006525	ENSSSCT00000032737	MUC1	MUC1-211	288	5.31675	-	Nonsense mediated decay
ENSSSCG00000006525	ENSSSCT00000036451	MUC1	MUC1-208	545	6.19393	-	Protein Coding
ENSSSCG00000006525	ENSSSCT00000035624	MUC1	MUC1-204	774	6.19419	-	Nonsense mediated decay
ENSSSCG00000006525	ENSSSCT00000007146	MUC1	MUC1-212	2330	7.80512	-	Protein Coding
ENSSSCG00000006525	ENSSSCT00000035826	MUC1	MUC1-201	542	8.12969	-	Protein Coding
ENSSSCG00000006525	ENSSSCT00000034822	MUC1	MUC1-205	690	8.25656	-	Nonsense mediated decay
ENSSSCG00000006525	ENSSSCT00000036098	MUC1	MUC1-202	370	10.185	-	Protein Coding
ENSSSCG00000006525	ENSSSCT00000034560	MUC1	MUC1-203	974	12.2417	-	Protein Coding
ENSSSCG00000006525	ENSSSCT00000035870	MUC1	MUC1-210	558	12.3068	-	Nonsense mediated decay
ENSSSCG00000006525	ENSSSCT00000034331	MUC1	MUC1-206	446	14.618	-	Nonsense mediated decay
ENSSSCG00000006526	ENSSSCT00000033943	TRIM46	TRIM46-205	3129	31.3723	-	Nonsense mediated decay
ENSSSCG00000006526	ENSSSCT00000034154	TRIM46	TRIM46-202	3074	34.3011	-	Protein Coding
ENSSSCG00000006526	ENSSSCT00000007147	TRIM46	TRIM46-206	2376	34.3266	-	Protein Coding
ENSSSCG00000006529	ENSSSCT00000034471	SLC50A1	SLC50A1-203	395	3.557	1.35497	Nonsense mediated decay
ENSSSCG00000006529	ENSSSCT00000036692	SLC50A1	SLC50A1-201	677	8.62903	18.8148	Protein Coding
ENSSSCG00000006529	ENSSSCT00000035308	SLC50A1	SLC50A1-207	429	13.5874	11.4652	Protein Coding
ENSSSCG00000006529	ENSSSCT00000007151	SLC50A1	SLC50A1-202	1016	74.2265	58.1272	Protein Coding
ENSSSCG00000006529	ENSSSCT00000034973	SLC50A1	SLC50A1-206	468	-	0.28528	Retained intron
ENSSSCG00000006529	ENSSSCT00000035891	SLC50A1	SLC50A1-205	526	-	1.02434	Retained intron
ENSSSCG00000006529	ENSSSCT00000035699	SLC50A1	SLC50A1-208	251	-	2.3509	Retained intron
ENSSSCG00000006529	ENSSSCT00000034123	SLC50A1	SLC50A1-204	567	-	6.57745	Retained intron
ENSSSCG00000006539	ENSSSCT00000007161	SHC1	SHC1-201	2380	50.4623	50	Protein Coding
ENSSSCG00000006539	ENSSSCT00000034547	SHC1	SHC1-202	2380	100	50	Protein Coding
ENSSSCG00000006549	ENSSSCT00000007174	IL6R	IL6R-201	728	28.0237	16.1493	Protein Coding
ENSSSCG00000006549	ENSSSCT00000036394	IL6R	IL6R-001	460	71.9763	83.8507	Protein Coding
ENSSSCG00000006550	ENSSSCT00000007175	-	-	3617	5.81503	-	Protein Coding
ENSSSCG00000006550	ENSSSCT00000029693	-	-	5226	94.185	100	Protein Coding
ENSSSCG00000006556	ENSSSCT00000007183	TPM3	-	1435	5.33493	2.79677	Protein Coding
ENSSSCG00000006556	ENSSSCT00000007182	TPM3	-	852	94.6651	97.2032	Protein Coding
ENSSSCG00000006564	ENSSSCT00000031505	RAB13	RAB13-201	1226	11.3235	5.84781	Protein Coding
ENSSSCG00000006564	ENSSSCT00000007191	RAB13	RAB13-202	1230	88.6765	94.1522	Protein Coding
ENSSSCG00000006567	ENSSSCT00000027205	CRTC2	CRTC2-201	2088	1.83128	-	Protein Coding
ENSSSCG00000006567	ENSSSCT00000007195	CRTC2	CRTC2-202	2085	98.1687	100	Protein Coding
ENSSSCG00000006577	ENSSSCT00000007205	S100A5	S100A5-202	339	47.1038	-	Protein Coding
ENSSSCG00000006577	ENSSSCT00000034565	S100A5	S100A5-201	302	52.8962	100	Protein Coding
ENSSSCG00000006578	ENSSSCT00000036655	S100A4	S100A4-202	573	8.39733	0.37565	Protein Coding
ENSSSCG00000006578	ENSSSCT00000035878	S100A4	S100A4-204	250	9.33102	31.2804	Protein Coding
ENSSSCG00000006578	ENSSSCT00000033355	S100A4	S100A4-201	482	10.9623	19.6762	Protein Coding
ENSSSCG00000006578	ENSSSCT00000032670	S100A4	S100A4-203	413	22.9011	29.6866	Protein Coding
ENSSSCG00000006578	ENSSSCT00000007206	S100A4	S100A4-205	656	48.4082	18.9812	Protein Coding
ENSSSCG00000006579	ENSSSCT00000035010	S100A3	S100A3-003	792	16.7866	-	Protein Coding
ENSSSCG00000006579	ENSSSCT00000034725	S100A3	S100A3-002	355	24.6255	-	Protein Coding
ENSSSCG00000006579	ENSSSCT00000007207	S100A3	S100A3-001	641	58.5878	-	Protein Coding
ENSSSCG00000006580	ENSSSCT00000035296	S100A2	S100A2-003	763	2.76816	-	Protein Coding
ENSSSCG00000006580	ENSSSCT00000024997	S100A2	S100A2-202	681	4.27923	-	Protein Coding
ENSSSCG00000006580	ENSSSCT00000033555	S100A2	S100A2-004	329	9.59582	-	Protein Coding
ENSSSCG00000006580	ENSSSCT00000007208	S100A2	S100A2-201	555	18.353	0.469274	Protein Coding
ENSSSCG00000006580	ENSSSCT00000036193	S100A2	S100A2-001	500	30.11	94.1411	Protein Coding
ENSSSCG00000006580	ENSSSCT00000033469	S100A2	S100A2-002	494	34.8938	5.38961	Protein Coding
ENSSSCG00000006581	ENSSSCT00000033179	S100A16	S100A16-004	819	0.543463	-	Protein Coding
ENSSSCG00000006581	ENSSSCT00000034990	S100A16	S100A16-007	755	0.611905	0.0237051	Protein Coding
ENSSSCG00000006581	ENSSSCT00000033612	S100A16	S100A16-005	715	1.40439	5.28261	Protein Coding
ENSSSCG00000006581	ENSSSCT00000036571	S100A16	S100A16-003	787	1.64463	1.15328	Protein Coding
ENSSSCG00000006581	ENSSSCT00000034960	S100A16	S100A16-006	350	3.29662	6.79595	Protein Coding
ENSSSCG00000006581	ENSSSCT00000007209	S100A16	S100A16-002	1102	13.1562	12.6165	Protein Coding
ENSSSCG00000006581	ENSSSCT00000036447	S100A16	S100A16-001	1165	79.3428	74.128	Protein Coding
ENSSSCG00000006582	ENSSSCT00000035064	S100A14	S100A14-004	722	7.85274	4.81431	Protein Coding
ENSSSCG00000006582	ENSSSCT00000034443	S100A14	S100A14-002	682	8.09892	1.94252	Protein Coding
ENSSSCG00000006582	ENSSSCT00000033267	S100A14	S100A14-003	656	8.79971	31.2764	Protein Coding
ENSSSCG00000006582	ENSSSCT00000007211	S100A14	S100A14-001	1102	75.2486	61.9667	Protein Coding
ENSSSCG00000006588	ENSSSCT00000033945	S100A9	S100A9-202	626	33.3602	41.9187	Protein Coding
ENSSSCG00000006588	ENSSSCT00000007217	S100A9	S100A9-201	651	66.6398	58.0813	Protein Coding
ENSSSCG00000006589	ENSSSCT00000034229	S100A12	S100A12-002	627	1.27587	-	Protein Coding
ENSSSCG00000006589	ENSSSCT00000007218	S100A12	S100A12-001	471	98.7241	100	Protein Coding
ENSSSCG00000006590	ENSSSCT00000036517	S100A8	S100A8-002	528	28.4811	-	Protein Coding
ENSSSCG00000006590	ENSSSCT00000007219	S100A8	S100A8-001	505	71.5189	100	Protein Coding
ENSSSCG00000006609	ENSSSCT00000007242	TCHHL1	TCHHL1-201	2664	3.37536	34.7369	Protein Coding
ENSSSCG00000006609	ENSSSCT00000007243	TCHHL1	TCHHL1-202	2580	3.83017	-	Protein Coding
ENSSSCG00000006609	ENSSSCT00000036339	TCHHL1	TCHHL1-001	3423	92.7945	65.2631	Protein Coding
ENSSSCG00000006610	ENSSSCT00000035409	S100A11	S100A11-002	1564	9.85781	0.162065	Protein Coding
ENSSSCG00000006610	ENSSSCT00000007244	S100A11	S100A11-201	297	19.8078	14.3144	Protein Coding
ENSSSCG00000006610	ENSSSCT00000035044	S100A11	S100A11-001	546	70.3344	85.5235	Protein Coding
ENSSSCG00000006612	ENSSSCT00000033463	S100A10	S100A10-205	257	0.575684	0.478109	Protein Coding
ENSSSCG00000006612	ENSSSCT00000035099	S100A10	S100A10-204	750	1.01494	40.7882	Protein Coding
ENSSSCG00000006612	ENSSSCT00000032910	S100A10	S100A10-202	529	2.09163	2.77606	Protein Coding
ENSSSCG00000006612	ENSSSCT00000034189	S100A10	S100A10-206	562	2.79365	25.2369	Protein Coding
ENSSSCG00000006612	ENSSSCT00000034410	S100A10	S100A10-203	503	5.2426	4.29528	Protein Coding
ENSSSCG00000006612	ENSSSCT00000007246	S100A10	S100A10-201	1512	88.2815	26.4255	Protein Coding
ENSSSCG00000006635	ENSSSCT00000025723	SEMA6C	SEMA6C-202	2858	0.366871	34.712	Protein Coding
ENSSSCG00000006635	ENSSSCT00000007271	SEMA6C	SEMA6C-201	3629	99.6331	65.288	Protein Coding
ENSSSCG00000006646	ENSSSCT00000032666	ARNT	ARNT-201	1170	0.853635	-	Protein Coding
ENSSSCG00000006646	ENSSSCT00000033419	ARNT	ARNT-205	398	1.67088	0.548365	Protein Coding
ENSSSCG00000006646	ENSSSCT00000007282	ARNT	ARNT-206	2583	17.3143	37.1039	Protein Coding
ENSSSCG00000006646	ENSSSCT00000034834	ARNT	ARNT-203	4685	79.4873	62.0018	Protein Coding
ENSSSCG00000006646	ENSSSCT00000034765	ARNT	ARNT-204	4926	-	0.345992	Retained intron
ENSSSCG00000006678	ENSSSCT00000036053	FCGR1A	FCGR1A-002	928	30.0766	6.43831	Protein Coding
ENSSSCG00000006678	ENSSSCT00000007316	FCGR1A	FCGR1A-001	1330	31.7418	52.6501	Protein Coding
ENSSSCG00000006678	ENSSSCT00000033004	FCGR1A	FCGR1A-004	1279	38.1816	40.9116	Protein Coding
ENSSSCG00000006685	ENSSSCT00000007324	GNRHR2	GNRHR2-202	901	42.5861	99.1915	Protein Coding
ENSSSCG00000006685	ENSSSCT00000007323	GNRHR2	GNRHR2-201	1194	57.4139	0.808493	Protein Coding
ENSSSCG00000006687	ENSSSCT00000035465	ITGA10	ITGA10-004	558	-	2.07614	Processed transcript
ENSSSCG00000006687	ENSSSCT00000032627	ITGA10	ITGA10-001	3880	-	6.02775	Processed transcript
ENSSSCG00000006687	ENSSSCT00000033480	ITGA10	ITGA10-002	361	-	8.65984	Processed transcript
ENSSSCG00000006687	ENSSSCT00000033245	ITGA10	ITGA10-003	473	-	17.3301	Processed transcript
ENSSSCG00000006687	ENSSSCT00000007326	ITGA10	ITGA10-201	7984	-	65.9062	Processed transcript
ENSSSCG00000006690	ENSSSCT00000032180	NUDT17	NUDT17-202	1001	9.92079	-	Protein Coding
ENSSSCG00000006690	ENSSSCT00000023288	NUDT17	NUDT17-203	917	11.8744	2.2778	Protein Coding
ENSSSCG00000006690	ENSSSCT00000007329	NUDT17	NUDT17-201	1435	78.2048	97.7222	Protein Coding
ENSSSCG00000006703	ENSSSCT00000032787	PRKAB2	PRKAB2-204	1261	3.06557	0.117857	Protein Coding
ENSSSCG00000006703	ENSSSCT00000007342	PRKAB2	PRKAB2-203	1107	3.89261	72.6447	Protein Coding
ENSSSCG00000006703	ENSSSCT00000034207	PRKAB2	PRKAB2-205	940	7.31047	0.0918604	Protein Coding
ENSSSCG00000006703	ENSSSCT00000036163	PRKAB2	PRKAB2-201	1309	15.8032	1.54676	Protein Coding
ENSSSCG00000006703	ENSSSCT00000034808	PRKAB2	PRKAB2-206	912	31.9402	10.9924	Protein Coding
ENSSSCG00000006703	ENSSSCT00000035422	PRKAB2	PRKAB2-202	1092	37.988	14.6065	Nonsense mediated decay
ENSSSCG00000006714	ENSSSCT00000007355	AC240274.1	-	1866	46.336	-	Protein Coding
ENSSSCG00000006714	ENSSSCT00000026047	AC240274.1	-	2181	53.664	-	Protein Coding
ENSSSCG00000006719	ENSSSCT00000033231	HSD3B1	HSD3B1-003	1623	21.9826	-	Protein Coding
ENSSSCG00000006719	ENSSSCT00000036493	HSD3B1	HSD3B1-002	1758	22.4676	-	Protein Coding
ENSSSCG00000006719	ENSSSCT00000007360	HSD3B1	HSD3B1-001	1727	25.0009	-	Protein Coding
ENSSSCG00000006719	ENSSSCT00000036672	HSD3B1	HSD3B1-004	1784	30.5489	-	Protein Coding
ENSSSCG00000006726	ENSSSCT00000007368	SPAG17	SPAG17-201	5199	47.9217	-	Protein Coding
ENSSSCG00000006726	ENSSSCT00000007367	SPAG17	SPAG17-202	2940	52.0783	-	Protein Coding
ENSSSCG00000006732	ENSSSCT00000033116	CH242-366F10.1	CH242-366F10.1-002	2702	6.48429	96.298	Protein Coding
ENSSSCG00000006732	ENSSSCT00000035997	CH242-366F10.1	CH242-366F10.1-001	2937	27.8847	0.84029	Protein Coding
ENSSSCG00000006732	ENSSSCT00000007375	CH242-366F10.1	CH242-366F10.1-003	3448	65.631	2.86169	Protein Coding
ENSSSCG00000006733	ENSSSCT00000031433	TTF2	-	4597	9.90619	3.28016	Protein Coding
ENSSSCG00000006733	ENSSSCT00000007376	TTF2	-	4663	90.0938	96.7198	Protein Coding
ENSSSCG00000006734	ENSSSCT00000033361	CD101	CD101-202	3169	21.899	-	Protein Coding
ENSSSCG00000006734	ENSSSCT00000035345	CD101	CD101-201	2971	22.5478	-	Protein Coding
ENSSSCG00000006734	ENSSSCT00000007377	CD101	CD101-204	6274	55.5532	-	Protein Coding
ENSSSCG00000006735	ENSSSCT00000036090	-	-	313	3.06016	5.6585	Protein Coding
ENSSSCG00000006735	ENSSSCT00000007378	-	-	5905	96.9398	94.3415	Protein Coding
ENSSSCG00000006736	ENSSSCT00000033786	CD2	CD2-002	1551	27.4108	74.4414	Protein Coding
ENSSSCG00000006736	ENSSSCT00000007379	CD2	CD2-001	3651	72.5892	14.0034	Protein Coding
ENSSSCG00000006736	ENSSSCT00000034806	CD2	CD2-003	389	-	11.5552	Processed transcript
ENSSSCG00000006760	ENSSSCT00000007406	-	-	7825	2.3569	0.477899	Protein Coding
ENSSSCG00000006760	ENSSSCT00000007405	-	-	7960	97.6431	99.5221	Protein Coding
ENSSSCG00000006763	ENSSSCT00000025586	BCL2L15	BCL2L15-201	2457	13.3972	-	Protein Coding
ENSSSCG00000006763	ENSSSCT00000007409	BCL2L15	BCL2L15-202	2454	86.6028	100	Protein Coding
ENSSSCG00000006771	ENSSSCT00000007424	-	-	1473	45.3895	-	Protein Coding
ENSSSCG00000006771	ENSSSCT00000007417	-	-	1173	54.6105	-	Protein Coding
ENSSSCG00000006785	ENSSSCT00000025404	RAP1A	RAP1A-202	626	34.4668	31.28	Protein Coding
ENSSSCG00000006785	ENSSSCT00000007433	RAP1A	RAP1A-201	641	65.5332	68.72	Protein Coding
ENSSSCG00000006800	ENSSSCT00000035303	CD53	CD53-202	1170	4.82696	7.09153	Protein Coding
ENSSSCG00000006800	ENSSSCT00000036465	CD53	CD53-204	884	4.87108	-	Protein Coding
ENSSSCG00000006800	ENSSSCT00000034297	CD53	CD53-203	1096	5.71088	2.0922	Protein Coding
ENSSSCG00000006800	ENSSSCT00000007448	CD53	CD53-201	1669	84.5911	90.8163	Protein Coding
ENSSSCG00000006809	ENSSSCT00000007458	RBM15	RBM15-202	3042	13.9758	30.2731	Protein Coding
ENSSSCG00000006809	ENSSSCT00000007457	RBM15	RBM15-201	3021	86.0242	69.7269	Protein Coding
ENSSSCG00000006827	ENSSSCT00000007478	CYB561D1	CYB561D1-201	760	4.00516	34.3068	Protein Coding
ENSSSCG00000006827	ENSSSCT00000030841	CYB561D1	CYB561D1-202	2740	95.9948	65.6932	Protein Coding
ENSSSCG00000006842	ENSSSCT00000007493	AL449266.1	-	2277	49.5283	-	Protein Coding
ENSSSCG00000006842	ENSSSCT00000025132	AL449266.1	-	2511	50.4717	-	Protein Coding
ENSSSCG00000006844	ENSSSCT00000007495	FNDC7	FNDC7-201	2205	47.9755	-	Protein Coding
ENSSSCG00000006844	ENSSSCT00000007496	FNDC7	FNDC7-202	2214	52.0245	-	Protein Coding
ENSSSCG00000006852	ENSSSCT00000033782	NTNG1	NTNG1-205	980	28.2758	-	Protein Coding
ENSSSCG00000006852	ENSSSCT00000007505	NTNG1	NTNG1-206	3648	34.7306	-	Protein Coding
ENSSSCG00000006852	ENSSSCT00000022367	NTNG1	NTNG1-207	3546	36.9936	-	Protein Coding
ENSSSCG00000006862	ENSSSCT00000035678	VCAM1	VCAM1-002	530	0.963997	0.321074	Protein Coding
ENSSSCG00000006862	ENSSSCT00000007515	VCAM1	VCAM1-001	2505	99.036	99.6789	Protein Coding
ENSSSCG00000006879	ENSSSCT00000022271	PTBP2	PTBP2-201	2812	28.5411	17.3178	Protein Coding
ENSSSCG00000006879	ENSSSCT00000024275	PTBP2	PTBP2-202	2797	29.0319	-	Protein Coding
ENSSSCG00000006879	ENSSSCT00000007533	PTBP2	PTBP2-203	2785	42.427	82.6822	Protein Coding
ENSSSCG00000006898	ENSSSCT00000034081	MTF2	MTF2-201	738	13.6827	6.30704	Protein Coding
ENSSSCG00000006898	ENSSSCT00000007553	MTF2	MTF2-202	4209	86.3173	93.693	Protein Coding
ENSSSCG00000006901	ENSSSCT00000007557	EVI5	-	2732	19.9799	36.0197	Protein Coding
ENSSSCG00000006901	ENSSSCT00000022812	EVI5	-	1541	22.9165	11.7936	Protein Coding
ENSSSCG00000006901	ENSSSCT00000025428	EVI5	-	2765	57.1036	52.1867	Protein Coding
ENSSSCG00000006904	ENSSSCT00000035078	GLMN	GLMN-203	249	4.26763	0.287224	Protein Coding
ENSSSCG00000006904	ENSSSCT00000034578	GLMN	GLMN-205	293	6.88814	2.0775	Protein Coding
ENSSSCG00000006904	ENSSSCT00000007560	GLMN	GLMN-201	1511	7.83689	47.8178	Protein Coding
ENSSSCG00000006904	ENSSSCT00000033937	GLMN	GLMN-204	638	11.5946	0.673212	Protein Coding
ENSSSCG00000006904	ENSSSCT00000035642	GLMN	GLMN-202	856	15.9472	4.02075	Nonsense mediated decay
ENSSSCG00000006904	ENSSSCT00000007561	GLMN	GLMN-207	1668	53.4656	44.5213	Protein Coding
ENSSSCG00000006904	ENSSSCT00000033161	GLMN	GLMN-206	398	-	0.602238	Retained intron
ENSSSCG00000006911	ENSSSCT00000034411	TGFBR3	-	978	100	13.5711	Protein Coding
ENSSSCG00000006911	ENSSSCT00000035989	TGFBR3	-	667	-	6.77909	Retained intron
ENSSSCG00000006911	ENSSSCT00000033701	TGFBR3	-	2549	-	20.9524	Processed transcript
ENSSSCG00000006911	ENSSSCT00000007569	TGFBR3	-	4041	-	58.6974	Processed transcript
ENSSSCG00000006923	ENSSSCT00000034978	GBP2	GBP2-003	835	11.6396	1.15147	Protein Coding
ENSSSCG00000006923	ENSSSCT00000032794	GBP2	GBP2-002	1982	19.0578	21.5135	Protein Coding
ENSSSCG00000006923	ENSSSCT00000007583	GBP2	GBP2-001	2206	69.3026	77.3351	Protein Coding
ENSSSCG00000006924	ENSSSCT00000007584	GBP1	GBP1-001	3562	100	97.2096	Protein Coding
ENSSSCG00000006924	ENSSSCT00000035038	GBP1	GBP1-002	1151	-	0.826761	Retained intron
ENSSSCG00000006924	ENSSSCT00000036228	GBP1	GBP1-003	712	-	1.96361	Retained intron
ENSSSCG00000006935	ENSSSCT00000007598	CLCA2	CLCA2-201	3424	51.798	50	Protein Coding
ENSSSCG00000006935	ENSSSCT00000029350	CLCA2	CLCA2-202	3424	100	50	Protein Coding
ENSSSCG00000006936	ENSSSCT00000007600	ODF2L	ODF2L-201	2372	12.6691	-	Protein Coding
ENSSSCG00000006936	ENSSSCT00000007599	ODF2L	ODF2L-202	2078	87.3309	100	Protein Coding
ENSSSCG00000006954	ENSSSCT00000028155	EEF1D	-	1987	0.431139	-	Protein Coding
ENSSSCG00000006954	ENSSSCT00000007619	EEF1D	-	1989	99.5689	100	Protein Coding
ENSSSCG00000006960	ENSSSCT00000007625	GLI4	GLI4-201	1164	5.82254	13.8111	Protein Coding
ENSSSCG00000006960	ENSSSCT00000031224	GLI4	GLI4-203	1161	6.78218	0.530983	Protein Coding
ENSSSCG00000006960	ENSSSCT00000025104	GLI4	GLI4-202	1140	87.3953	85.6579	Protein Coding
ENSSSCG00000006961	ENSSSCT00000007626	LY6H	LY6H-201	880	48.2188	-	Protein Coding
ENSSSCG00000006961	ENSSSCT00000029847	LY6H	LY6H-202	1106	51.7812	-	Protein Coding
ENSSSCG00000006968	ENSSSCT00000027883	LONRF1	LONRF1-202	4661	1.76631	-	Protein Coding
ENSSSCG00000006968	ENSSSCT00000007633	LONRF1	LONRF1-201	4820	98.2337	100	Protein Coding
ENSSSCG00000006971	ENSSSCT00000026400	-	-	1399	29.6886	-	Protein Coding
ENSSSCG00000006971	ENSSSCT00000007636	-	-	1336	70.3114	100	Protein Coding
ENSSSCG00000006979	ENSSSCT00000036427	MSR1	MSR1-202	879	12.9627	-	Protein Coding
ENSSSCG00000006979	ENSSSCT00000035918	MSR1	MSR1-203	1329	40.8788	48.6374	Protein Coding
ENSSSCG00000006979	ENSSSCT00000007644	MSR1	MSR1-201	1501	46.1586	51.3626	Protein Coding
ENSSSCG00000006982	ENSSSCT00000025773	ZDHHC2	ZDHHC2-202	4029	19.2787	-	Protein Coding
ENSSSCG00000006982	ENSSSCT00000007647	ZDHHC2	ZDHHC2-201	4020	80.7213	100	Protein Coding
ENSSSCG00000006983	ENSSSCT00000007651	CNOT7	CNOT7-202	1036	39.0241	50.3533	Protein Coding
ENSSSCG00000006983	ENSSSCT00000007648	CNOT7	CNOT7-201	1636	60.9759	49.6467	Protein Coding
ENSSSCG00000007019	ENSSSCT00000007688	GPAT4	GPAT4-202	2212	0.186575	8.03502	Protein Coding
ENSSSCG00000007019	ENSSSCT00000007682	GPAT4	GPAT4-201	2532	99.8134	91.965	Protein Coding
ENSSSCG00000007043	ENSSSCT00000026307	GPCPD1	GPCPD1-201	2254	0.718587	-	Protein Coding
ENSSSCG00000007043	ENSSSCT00000007712	GPCPD1	GPCPD1-202	2251	99.2814	100	Protein Coding
ENSSSCG00000007067	ENSSSCT00000007738	JAG1	JAG1-201	5952	100	99.3198	Protein Coding
ENSSSCG00000007067	ENSSSCT00000033191	JAG1	JAG1-202	518	-	0.680207	Retained intron
ENSSSCG00000007079	ENSSSCT00000007750	FLRT3	FLRT3-203	1986	16.4019	-	Protein Coding
ENSSSCG00000007079	ENSSSCT00000034260	FLRT3	FLRT3-202	1095	24.6791	-	Protein Coding
ENSSSCG00000007079	ENSSSCT00000035207	FLRT3	FLRT3-201	3824	58.919	-	Protein Coding
ENSSSCG00000007080	ENSSSCT00000007751	KIF16B	-	4899	36.9695	42.6963	Protein Coding
ENSSSCG00000007080	ENSSSCT00000030802	KIF16B	-	4932	63.0305	57.3037	Protein Coding
ENSSSCG00000007100	ENSSSCT00000024048	SLC24A3	SLC24A3-202	1807	14.2415	-	Protein Coding
ENSSSCG00000007100	ENSSSCT00000028523	SLC24A3	SLC24A3-203	1789	16.3718	26.9111	Protein Coding
ENSSSCG00000007100	ENSSSCT00000007772	SLC24A3	SLC24A3-201	1831	69.3868	73.0889	Protein Coding
ENSSSCG00000007135	ENSSSCT00000026945	NINL	NINL-201	4457	40.8929	-	Protein Coding
ENSSSCG00000007135	ENSSSCT00000007807	NINL	NINL-202	4259	59.1071	-	Protein Coding
ENSSSCG00000007143	ENSSSCT00000034089	MAVS	MAVS-201	1219	0.139893	1.77329	Protein Coding
ENSSSCG00000007143	ENSSSCT00000007815	MAVS	MAVS-202	2760	99.8601	98.2267	Protein Coding
ENSSSCG00000007153	ENSSSCT00000035365	ATRN	ATRN-202	3963	0.499578	-	Protein Coding
ENSSSCG00000007153	ENSSSCT00000035881	ATRN	ATRN-201	858	5.49618	6.48076	Protein Coding
ENSSSCG00000007153	ENSSSCT00000007826	ATRN	ATRN-203	8664	94.0042	93.5192	Protein Coding
ENSSSCG00000007185	ENSSSCT00000033640	SIRPB2	SIRPB2-204	593	18.3223	-	Protein Coding
ENSSSCG00000007185	ENSSSCT00000035261	SIRPB2	SIRPB2-201	1094	22.8891	-	Protein Coding
ENSSSCG00000007185	ENSSSCT00000034143	SIRPB2	SIRPB2-203	715	27.7301	51.0274	Nonsense mediated decay
ENSSSCG00000007185	ENSSSCT00000007861	SIRPB2	SIRPB2-202	884	31.0585	48.9726	Protein Coding
ENSSSCG00000007189	ENSSSCT00000023137	SDCBP2	SDCBP2-201	1492	37.4695	-	Protein Coding
ENSSSCG00000007189	ENSSSCT00000007866	SDCBP2	SDCBP2-202	1468	62.5305	100	Protein Coding
ENSSSCG00000007244	ENSSSCT00000025995	POFUT1	POFUT1-202	4864	25.7526	70.3681	Protein Coding
ENSSSCG00000007244	ENSSSCT00000007925	POFUT1	POFUT1-201	4960	74.2474	29.6319	Protein Coding
ENSSSCG00000007260	ENSSSCT00000007944	BPIFA1	BPIFA1-205	1045	49.4561	-	Protein Coding
ENSSSCG00000007260	ENSSSCT00000032843	BPIFA1	BPIFA1-201	610	50.5439	-	Protein Coding
ENSSSCG00000007263	ENSSSCT00000007947	-	-	1770	33.6099	-	Protein Coding
ENSSSCG00000007263	ENSSSCT00000007948	-	-	1320	66.3901	-	Protein Coding
ENSSSCG00000007280	ENSSSCT00000007965	ITCH	ITCH-201	2776	-	1.15913	Processed transcript
ENSSSCG00000007280	ENSSSCT00000036055	ITCH	ITCH-002	2791	-	1.16377	Processed transcript
ENSSSCG00000007280	ENSSSCT00000036444	ITCH	ITCH-001	3517	-	97.6771	Processed transcript
ENSSSCG00000007334	ENSSSCT00000033033	SRC	SRC-202	1993	10.9012	2.8088	Protein Coding
ENSSSCG00000007334	ENSSSCT00000008025	SRC	SRC-204	1647	13.0627	14.0017	Protein Coding
ENSSSCG00000007334	ENSSSCT00000034998	SRC	SRC-201	537	23.1675	1.39518	Protein Coding
ENSSSCG00000007334	ENSSSCT00000033397	SRC	SRC-203	1975	52.8687	81.7943	Protein Coding
ENSSSCG00000007336	ENSSSCT00000035323	NNAT	NNAT-203	1236	4.73967	5.15299	Protein Coding
ENSSSCG00000007336	ENSSSCT00000034773	NNAT	NNAT-201	1372	47.2335	35.062	Protein Coding
ENSSSCG00000007336	ENSSSCT00000008027	NNAT	NNAT-202	1241	48.0269	59.785	Protein Coding
ENSSSCG00000007345	ENSSSCT00000008037	RALGAPB	-	3718	19.9644	35.6325	Protein Coding
ENSSSCG00000007345	ENSSSCT00000026825	RALGAPB	-	3754	80.0356	64.3675	Protein Coding
ENSSSCG00000007355	ENSSSCT00000029351	TOP1	TOP1-202	2460	0.757089	-	Protein Coding
ENSSSCG00000007355	ENSSSCT00000008047	TOP1	TOP1-201	2310	99.2429	100	Protein Coding
ENSSSCG00000007359	ENSSSCT00000008052	LPIN3	LPIN3-202	2842	7.39484	2.08038	Protein Coding
ENSSSCG00000007359	ENSSSCT00000008051	LPIN3	LPIN3-201	2866	92.6052	97.9196	Protein Coding
ENSSSCG00000007364	ENSSSCT00000008060	IFT52	IFT52-201	1549	3.98353	-	Protein Coding
ENSSSCG00000007364	ENSSSCT00000023856	IFT52	IFT52-202	1556	96.0165	100	Protein Coding
ENSSSCG00000007387	ENSSSCT00000008086	PI3	-	478	19.7524	-	Protein Coding
ENSSSCG00000007387	ENSSSCT00000031073	PI3	-	702	21.1892	-	Protein Coding
ENSSSCG00000007387	ENSSSCT00000008085	PI3	-	700	59.0584	100	Protein Coding
ENSSSCG00000007421	ENSSSCT00000008123	WFDC3	WFDC3-201	890	22.6936	-	Protein Coding
ENSSSCG00000007421	ENSSSCT00000008124	WFDC3	WFDC3-202	605	77.3064	100	Protein Coding
ENSSSCG00000007425	ENSSSCT00000025270	SNX21	SNX21-201	1511	20.7858	55.734	Protein Coding
ENSSSCG00000007425	ENSSSCT00000008128	SNX21	SNX21-202	1534	79.2142	44.266	Protein Coding
ENSSSCG00000007440	ENSSSCT00000036052	CD40	CD40-001	1216	7.58836	54.7975	Protein Coding
ENSSSCG00000007440	ENSSSCT00000035133	CD40	CD40-004	671	10.8104	8.48504	Protein Coding
ENSSSCG00000007440	ENSSSCT00000033845	CD40	CD40-002	633	20.2177	4.00655	Nonsense mediated decay
ENSSSCG00000007440	ENSSSCT00000008144	CD40	CD40-201	1705	61.3836	24.4558	Protein Coding
ENSSSCG00000007440	ENSSSCT00000035244	CD40	CD40-003	426	-	8.2552	Retained intron
ENSSSCG00000007448	ENSSSCT00000008152	OCSTAMP	-	1365	49.9926	-	Protein Coding
ENSSSCG00000007448	ENSSSCT00000022723	OCSTAMP	-	1401	50.0074	-	Protein Coding
ENSSSCG00000007461	ENSSSCT00000008165	-	-	759	48.1464	-	Protein Coding
ENSSSCG00000007461	ENSSSCT00000030641	-	-	774	51.8536	-	Protein Coding
ENSSSCG00000007469	ENSSSCT00000032856	PTPN1	PTPN1-003	573	0.314575	-	Nonsense mediated decay
ENSSSCG00000007469	ENSSSCT00000033093	PTPN1	PTPN1-002	385	25.4105	36.944	Protein Coding
ENSSSCG00000007469	ENSSSCT00000008173	PTPN1	PTPN1-001	2830	74.2749	63.056	Protein Coding
ENSSSCG00000007470	ENSSSCT00000008175	RIPOR3	RIPOR3-202	3856	23.3457	82.5612	Protein Coding
ENSSSCG00000007470	ENSSSCT00000026410	RIPOR3	RIPOR3-201	4190	76.6543	17.4388	Protein Coding
ENSSSCG00000007472	ENSSSCT00000008177	BCAS4	BCAS4-001	1029	100	97.0658	Protein Coding
ENSSSCG00000007472	ENSSSCT00000036568	BCAS4	BCAS4-002	628	-	2.93419	Processed transcript
ENSSSCG00000007473	ENSSSCT00000034395	ADNP	ADNP-202	5032	49.3163	40.8733	Protein Coding
ENSSSCG00000007473	ENSSSCT00000008178	ADNP	ADNP-201	5004	50.6837	58.6189	Protein Coding
ENSSSCG00000007473	ENSSSCT00000032857	ADNP	ADNP-203	623	-	0.507869	Processed transcript
ENSSSCG00000007474	ENSSSCT00000034352	DPM1	DPM1-202	753	5.92636	7.79494	Protein Coding
ENSSSCG00000007474	ENSSSCT00000008179	DPM1	DPM1-201	1078	94.0736	89.6757	Protein Coding
ENSSSCG00000007474	ENSSSCT00000034996	DPM1	DPM1-205	690	-	0.275837	Processed transcript
ENSSSCG00000007474	ENSSSCT00000033789	DPM1	DPM1-204	666	-	0.41119	Processed transcript
ENSSSCG00000007474	ENSSSCT00000035245	DPM1	DPM1-203	642	-	1.84229	Processed transcript
ENSSSCG00000007477	ENSSSCT00000034393	NFATC2	NFATC2-202	7391	35.7387	44.1235	Protein Coding
ENSSSCG00000007477	ENSSSCT00000008184	NFATC2	NFATC2-201	7479	64.2613	55.8765	Protein Coding
ENSSSCG00000007478	ENSSSCT00000032778	ATP9A	ATP9A-201	7959	18.2913	72.8341	Protein Coding
ENSSSCG00000007478	ENSSSCT00000033810	ATP9A	ATP9A-202	7187	20.9717	0.45517	Protein Coding
ENSSSCG00000007478	ENSSSCT00000008185	ATP9A	ATP9A-205	8214	21.7202	0.328717	Protein Coding
ENSSSCG00000007478	ENSSSCT00000032685	ATP9A	ATP9A-204	809	39.0168	5.41819	Protein Coding
ENSSSCG00000007478	ENSSSCT00000035281	ATP9A	ATP9A-203	803	-	20.9639	Retained intron
ENSSSCG00000007479	ENSSSCT00000035551	SALL4	SALL4-002	3651	41.7265	-	Protein Coding
ENSSSCG00000007479	ENSSSCT00000008186	SALL4	SALL4-001	5009	58.2735	-	Protein Coding
ENSSSCG00000007481	ENSSSCT00000034307	ZFP64	ZFP64-202	2081	3.9707	3.36371	Protein Coding
ENSSSCG00000007481	ENSSSCT00000036311	ZFP64	ZFP64-201	1867	5.98496	-	Protein Coding
ENSSSCG00000007481	ENSSSCT00000008189	ZFP64	ZFP64-204	2545	90.0443	83.6163	Protein Coding
ENSSSCG00000007481	ENSSSCT00000033714	ZFP64	ZFP64-206	586	-	0.707158	Processed transcript
ENSSSCG00000007481	ENSSSCT00000034684	ZFP64	ZFP64-203	863	-	1.78029	Processed transcript
ENSSSCG00000007481	ENSSSCT00000035530	ZFP64	ZFP64-205	799	-	10.5326	Processed transcript
ENSSSCG00000007482	ENSSSCT00000008190	TSHZ2	TSHZ2-201	3072	8.20862	30.098	Protein Coding
ENSSSCG00000007482	ENSSSCT00000034759	TSHZ2	TSHZ2-001	12133	91.7914	30.098	Protein Coding
ENSSSCG00000007482	ENSSSCT00000034354	TSHZ2	TSHZ2-002	815	-	39.804	Processed transcript
ENSSSCG00000007484	ENSSSCT00000008192	ZNF217	ZNF217-203	5886	29.3845	57.082	Protein Coding
ENSSSCG00000007484	ENSSSCT00000035317	ZNF217	ZNF217-201	5965	34.2994	31.9711	Protein Coding
ENSSSCG00000007484	ENSSSCT00000036354	ZNF217	ZNF217-202	770	36.3161	10.947	Protein Coding
ENSSSCG00000007492	ENSSSCT00000008201	FAM210B	FAM210B-001	2960	100	97.4006	Protein Coding
ENSSSCG00000007492	ENSSSCT00000034882	FAM210B	FAM210B-002	559	-	2.59939	Processed transcript
ENSSSCG00000007493	ENSSSCT00000008202	AURKA	-	1821	31.9895	68.6027	Protein Coding
ENSSSCG00000007493	ENSSSCT00000036639	AURKA	-	1944	68.0105	31.3973	Protein Coding
ENSSSCG00000007494	ENSSSCT00000035367	CSTF1	CSTF1-201	489	1.7351	6.94155	Protein Coding
ENSSSCG00000007494	ENSSSCT00000008203	CSTF1	CSTF1-202	2033	98.2649	90.4668	Protein Coding
ENSSSCG00000007494	ENSSSCT00000034191	CSTF1	CSTF1-204	833	-	0.301647	Processed transcript
ENSSSCG00000007494	ENSSSCT00000035844	CSTF1	CSTF1-203	724	-	2.29	Processed transcript
ENSSSCG00000007495	ENSSSCT00000036338	CASS4	CASS4-201	1699	42.1505	-	Protein Coding
ENSSSCG00000007495	ENSSSCT00000008204	CASS4	CASS4-202	2529	57.8495	100	Protein Coding
ENSSSCG00000007496	ENSSSCT00000033915	RTFDC1	RTFDC1-201	1528	34.4971	31.7522	Protein Coding
ENSSSCG00000007496	ENSSSCT00000008206	RTFDC1	RTFDC1-202	1525	65.5029	65.6045	Protein Coding
ENSSSCG00000007496	ENSSSCT00000036126	RTFDC1	RTFDC1-203	1248	-	2.64332	Processed transcript
ENSSSCG00000007501	ENSSSCT00000033617	BMP7	BMP7-202	1768	28.7381	100	Protein Coding
ENSSSCG00000007501	ENSSSCT00000008212	BMP7	BMP7-201	3292	71.2619	-	Protein Coding
ENSSSCG00000007503	ENSSSCT00000036296	RAE1	RAE1-203	1844	3.37651	0.701577	Protein Coding
ENSSSCG00000007503	ENSSSCT00000008215	RAE1	RAE1-202	1652	96.6235	83.5226	Protein Coding
ENSSSCG00000007503	ENSSSCT00000032921	RAE1	RAE1-201	696	-	3.57949	Processed transcript
ENSSSCG00000007503	ENSSSCT00000032819	RAE1	RAE1-204	738	-	12.1964	Processed transcript
ENSSSCG00000007504	ENSSSCT00000033672	RBM38	RBM38-201	765	0.0852308	0.11769	Protein Coding
ENSSSCG00000007504	ENSSSCT00000008216	RBM38	RBM38-202	2208	99.9148	99.8823	Protein Coding
ENSSSCG00000007505	ENSSSCT00000008219	CTCFL	CTCFL-202	1944	38.5703	-	Protein Coding
ENSSSCG00000007505	ENSSSCT00000034261	CTCFL	CTCFL-201	3689	61.4297	-	Protein Coding
ENSSSCG00000007507	ENSSSCT00000008222	PCK1	PCK1-201	2591	47.4936	45.6566	Protein Coding
ENSSSCG00000007507	ENSSSCT00000034470	PCK1	PCK1-204	2552	52.5064	54.3434	Protein Coding
ENSSSCG00000007508	ENSSSCT00000008223	ZBP1	ZBP1-201	1410	100	12.5362	Protein Coding
ENSSSCG00000007508	ENSSSCT00000033018	ZBP1	ZBP1-203	643	-	4.89209	Processed transcript
ENSSSCG00000007508	ENSSSCT00000034093	ZBP1	ZBP1-202	849	-	82.5717	Processed transcript
ENSSSCG00000007512	ENSSSCT00000008228	PPP4R1L	PPP4R1L-201	2862	4.67603	-	Protein Coding
ENSSSCG00000007512	ENSSSCT00000035324	PPP4R1L	PPP4R1L-001	2012	95.324	32.1313	Protein Coding
ENSSSCG00000007512	ENSSSCT00000034757	PPP4R1L	PPP4R1L-002	962	-	67.8687	Processed transcript
ENSSSCG00000007513	ENSSSCT00000008229	RAB22A	RAB22A-001	8075	100	91.6657	Protein Coding
ENSSSCG00000007513	ENSSSCT00000033628	RAB22A	RAB22A-002	8090	-	8.33433	Processed transcript
ENSSSCG00000007516	ENSSSCT00000035280	STX16	STX16-205	391	0.569404	0.0644496	Protein Coding
ENSSSCG00000007516	ENSSSCT00000034985	STX16	STX16-204	3779	1.90665	15.0622	Protein Coding
ENSSSCG00000007516	ENSSSCT00000033001	STX16	STX16-206	441	2.93127	3.98853	Protein Coding
ENSSSCG00000007516	ENSSSCT00000034920	STX16	STX16-203	3870	26.2186	43.1806	Protein Coding
ENSSSCG00000007516	ENSSSCT00000008234	STX16	STX16-201	2738	26.8782	11.9272	Protein Coding
ENSSSCG00000007516	ENSSSCT00000032755	STX16	STX16-202	1313	41.4959	25.777	Protein Coding
ENSSSCG00000007517	ENSSSCT00000008237	NPEPL1	NPEPL1-201	2233	100	89.3252	Protein Coding
ENSSSCG00000007517	ENSSSCT00000033316	NPEPL1	NPEPL1-202	501	-	10.6748	Processed transcript
ENSSSCG00000007520	ENSSSCT00000035218	GNAS	GNAS-021	1695	0.00715177	-	Protein Coding
ENSSSCG00000007520	ENSSSCT00000034043	GNAS	GNAS-022	3556	0.0072702	-	Protein Coding
ENSSSCG00000007520	ENSSSCT00000008239	GNAS	GNAS-201	753	0.0341485	0.0176977	Protein Coding
ENSSSCG00000007520	ENSSSCT00000033038	GNAS	GNAS-020	3533	0.0412701	-	Protein Coding
ENSSSCG00000007520	ENSSSCT00000033259	GNAS	GNAS-017	3413	0.0469322	-	Protein Coding
ENSSSCG00000007520	ENSSSCT00000032810	GNAS	GNAS-018	2291	0.0993156	0.00616968	Protein Coding
ENSSSCG00000007520	ENSSSCT00000034162	GNAS	GNAS-016	1152	0.155854	0.0118873	Protein Coding
ENSSSCG00000007520	ENSSSCT00000035265	GNAS	GNAS-010	978	0.271221	0.0561469	Protein Coding
ENSSSCG00000007520	ENSSSCT00000035506	GNAS	GNAS-003	2619	0.768292	0.183991	Protein Coding
ENSSSCG00000007520	ENSSSCT00000035487	GNAS	GNAS-012	1883	1.54481	0.805238	Protein Coding
ENSSSCG00000007520	ENSSSCT00000034146	GNAS	GNAS-001	1880	11.9339	14.6569	Protein Coding
ENSSSCG00000007520	ENSSSCT00000036218	GNAS	GNAS-011	1249	28.4145	11.4475	Protein Coding
ENSSSCG00000007520	ENSSSCT00000035597	GNAS	GNAS-002	1920	56.6753	36.1152	Protein Coding
ENSSSCG00000007520	ENSSSCT00000034211	GNAS	GNAS-015	561	-	0.0162735	Processed transcript
ENSSSCG00000007520	ENSSSCT00000036388	GNAS	GNAS-007	738	-	0.021088	Processed transcript
ENSSSCG00000007520	ENSSSCT00000032869	GNAS	GNAS-008	968	-	0.0629715	Processed transcript
ENSSSCG00000007520	ENSSSCT00000008244	GNAS	GNAS-005	1663	-	0.111339	Processed transcript
ENSSSCG00000007520	ENSSSCT00000035554	GNAS	GNAS-009	611	-	0.118683	Processed transcript
ENSSSCG00000007520	ENSSSCT00000034364	GNAS	GNAS-014	638	-	0.269204	Processed transcript
ENSSSCG00000007520	ENSSSCT00000033800	GNAS	GNAS-013	803	-	0.412157	Retained intron
ENSSSCG00000007520	ENSSSCT00000033029	GNAS	GNAS-006	819	-	0.69588	Processed transcript
ENSSSCG00000007520	ENSSSCT00000008247	GNAS	GNAS-004	1635	-	34.9916	Processed transcript
ENSSSCG00000007521	ENSSSCT00000033175	NELFCD	NELFCD-205	874	4.232	0.0849283	Protein Coding
ENSSSCG00000007521	ENSSSCT00000008248	NELFCD	NELFCD-202	2257	4.6944	2.8538	Protein Coding
ENSSSCG00000007521	ENSSSCT00000034403	NELFCD	NELFCD-201	2254	91.0736	76.0182	Protein Coding
ENSSSCG00000007521	ENSSSCT00000032771	NELFCD	NELFCD-204	900	-	2.13589	Processed transcript
ENSSSCG00000007521	ENSSSCT00000035252	NELFCD	NELFCD-206	719	-	6.1565	Processed transcript
ENSSSCG00000007521	ENSSSCT00000032625	NELFCD	NELFCD-203	860	-	12.7507	Processed transcript
ENSSSCG00000007524	ENSSSCT00000033972	ATP5E	-	2056	1.12829	0.772941	Protein Coding
ENSSSCG00000007524	ENSSSCT00000008251	ATP5E	-	642	98.8717	94.6929	Protein Coding
ENSSSCG00000007524	ENSSSCT00000033403	ATP5E	-	286	-	4.53417	Processed transcript
ENSSSCG00000007525	ENSSSCT00000008252	PRELID3B	PRELID3B-201	2704	100	95.1728	Protein Coding
ENSSSCG00000007525	ENSSSCT00000036190	PRELID3B	PRELID3B-202	2661	-	4.82725	Processed transcript
ENSSSCG00000007528	ENSSSCT00000035421	PHACTR3	PHACTR3-202	2680	12.3498	-	Protein Coding
ENSSSCG00000007528	ENSSSCT00000008258	PHACTR3	PHACTR3-203	2125	14.2082	-	Protein Coding
ENSSSCG00000007528	ENSSSCT00000036671	PHACTR3	PHACTR3-201	2217	20.1066	-	Protein Coding
ENSSSCG00000007528	ENSSSCT00000033280	PHACTR3	PHACTR3-204	1259	53.3354	-	Protein Coding
ENSSSCG00000007529	ENSSSCT00000008259	SYCP2	SYCP2-204	4561	11.7102	1.93785	Protein Coding
ENSSSCG00000007529	ENSSSCT00000036024	SYCP2	SYCP2-202	3238	32.5796	39.4444	Protein Coding
ENSSSCG00000007529	ENSSSCT00000035266	SYCP2	SYCP2-201	1591	55.7102	49.4733	Protein Coding
ENSSSCG00000007529	ENSSSCT00000035707	SYCP2	SYCP2-203	370	-	9.14447	Processed transcript
ENSSSCG00000007539	ENSSSCT00000026663	RBBP8NL	RBBP8NL-202	1872	49.2624	-	Protein Coding
ENSSSCG00000007539	ENSSSCT00000008271	RBBP8NL	RBBP8NL-201	1986	50.7376	-	Protein Coding
ENSSSCG00000007593	ENSSSCT00000030527	ANKRD61	ANKRD61-202	1278	47.9295	-	Protein Coding
ENSSSCG00000007593	ENSSSCT00000008333	ANKRD61	ANKRD61-201	1263	52.0705	100	Protein Coding
ENSSSCG00000007606	ENSSSCT00000008346	TRRAP	TRRAP-202	11391	29.2745	29.7674	Protein Coding
ENSSSCG00000007606	ENSSSCT00000026054	TRRAP	TRRAP-201	11466	70.7255	70.2326	Protein Coding
ENSSSCG00000007623	ENSSSCT00000008363	BUD31	BUD31-202	679	3.65795	9.47854	Protein Coding
ENSSSCG00000007623	ENSSSCT00000008352	BUD31	BUD31-201	748	96.342	90.5215	Protein Coding
ENSSSCG00000007637	ENSSSCT00000024949	TRIM4	TRIM4-201	1752	24.6176	-	Protein Coding
ENSSSCG00000007637	ENSSSCT00000008377	TRIM4	TRIM4-202	1668	75.3824	100	Protein Coding
ENSSSCG00000007645	ENSSSCT00000023844	-	-	1380	44.8537	-	Protein Coding
ENSSSCG00000007645	ENSSSCT00000008385	-	-	1605	55.1463	-	Protein Coding
ENSSSCG00000007682	ENSSSCT00000033081	SH2B2	SH2B2-201	1928	42.9864	59.3931	Protein Coding
ENSSSCG00000007682	ENSSSCT00000008423	SH2B2	SH2B2-202	2114	57.0136	40.6069	Protein Coding
ENSSSCG00000007718	ENSSSCT00000008461	CLDN4	CLDN4-202	630	21.8652	-	Protein Coding
ENSSSCG00000007718	ENSSSCT00000033656	CLDN4	CLDN4-201	1784	78.1348	100	Protein Coding
ENSSSCG00000007721	ENSSSCT00000030268	GTF2I	GTF2I-202	4161	7.93682	7.67812	Protein Coding
ENSSSCG00000007721	ENSSSCT00000031896	GTF2I	GTF2I-203	4113	23.4181	18.1582	Protein Coding
ENSSSCG00000007721	ENSSSCT00000008466	GTF2I	GTF2I-201	4164	68.6451	74.1637	Protein Coding
ENSSSCG00000007757	ENSSSCT00000035153	TRIM72	TRIM72-201	1062	0.287995	27.8544	Protein Coding
[truncated: 4,635 more rows]
