# Supplementary material for: Differential expression of mRNA isoforms in the skeletal muscle of pigs with distinct growth and fatness profiles
Source: BMC Genomics. 2018 Feb 14;19:145. doi: 10.1186/s12864-018-4515-2 (PMC5813380; doi:10.1186/s12864-018-4515-2)
Supplement: Supplementary file 4 — Classification of alternative splicing (AS) events detected in the porcine gluteus medius muscle with the SUPPA and Splicing Express softwares. (XLSX 11 kb) [file 12864_2018_4515_MOESM4_ESM.xlsx]

## Sheet: Plan1
Table S4. Classification of alternative splicing (AS) events detected in the porcine gluteus medius muscle with the SUPPA and Splicing Express softwares.
SUPPA software
Event type	Genes	Total Events	Events / Gene	% total
Exon Skipping	3907	7651	1.95828	36.7466
Alternative 3' Splice Site	2692	4344	1.61367	20.8636
Alternative 5' Splice Site	3284	6279	1.912	30.1571
Intron Retention	1490	2547	1.7094	12.2328
Splicing Express software
Event type	Genes	Total Events	Events / Gene	% total
Exon Skipping	2624	14543	5.54	41.0159
Alternative 3' Splice Site	2386	8656	3.63	24.4127
Alternative 5' Splice Site	2286	7756	3.36	21.8744
Intron Retention	1745	4502	2.58	12.6971
