# Supplementary material for: Differential expression of mRNA isoforms in the skeletal muscle of pigs with distinct growth and fatness profiles
Source: BMC Genomics. 2018 Feb 14;19:145. doi: 10.1186/s12864-018-4515-2 (PMC5813380; doi:10.1186/s12864-018-4515-2)
Supplement: Supplementary file 5 — Differentially expressed (P-value < 0.05) mRNA isoforms (HIGH vs LOW pigs) found with CLC Bio and STAR/RSEM/DESeq2 softwares. (XLSX 225 kb) [file 12864_2018_4515_MOESM5_ESM.xlsx]

## Sheet: Table S5
Table S5: Differentially expressed (P-value < 0.05) mRNA isoforms (HIGH vs LOW pigs) found with CLC Bio and STAR/RSEM/DESeq2 softwares (those identified by both pipelines are shown in bold).
*For multiple testing correction, DESeq2 carries out a filtering step based on the average expression strength of each gene across all samples with the aim of discarding genes which are likely to loose significance after correcting for multiple testing. The purpose of this filtering step is to increase statistical power by reducing the list of candidate genes to be tested. The q-values of the gen…
Feature ID	Feature transcript ID	Gene ID	Transcript ID	Length (bp)	Type	CLC Bio				STAR/RSEM/DESeq2
						log2(Fold Change)	P-value	q-value	Relative expression (%)	log2(Fold Change)	P-value	q-value*	Relative expression (%)
ENSSSCG00000016893	ENSSSCT00000018398	NDUFS4	-	567	Protein Coding	-0.223114	1.54758e-05	0.0206505	99.8478	-0.286899	9.48801e-08	0.000125328	99.5074
ENSSSCG00000010313	ENSSSCT00000011289	VCL	VCL-201	5378	Protein Coding	-0.485175	2.33384e-07	0.00124569	52.7297	-0.630794	1.1796e-07	0.000125328	37.6124
ENSSSCG00000000293	ENSSSCT00000000314	ITGA5	ITGA5-201	4445	Protein Coding	0.845513	2.63954e-05	0.0256155	98.3565	0.845935	2.54238e-06	0.00120665	99.6352
ENSSSCG00000004578	ENSSSCT00000005057	ANXA2	ANXA2-202	1455	Protein Coding	0.702286	3.3233e-06	0.0065634	98.8963	0.694895	4.55715e-06	0.00158088	99.8238
ENSSSCG00000012440	ENSSSCT00000032952	PGK1	PGK1-005	401	Protein Coding	-0.244771	0.000554778	0.133084	12.77	-0.513496	4.61196e-06	0.00158088	3.81517
ENSSSCG00000006549	ENSSSCT00000036394	IL6R	IL6R-001	460	Protein Coding	1.25007	0.0189153	0.932658	71.9763	1.40821	6.89008e-06	NA	83.8507
ENSSSCG00000012440	ENSSSCT00000034653	PGK1	PGK1-001	1561	Protein Coding	-0.264157	0.00852972	0.628677	3.39023	-0.296124	1.78473e-05	0.00275294	89.7243
ENSSSCG00000013579	ENSSSCT00000014831	CD209	CD209-001	1042	Protein Coding	1.03285	7.83946e-05	0.0418431	93.2123	1.01232	2.09116e-05	NA	96.9989
ENSSSCG00000012448	ENSSSCT00000033853	ITM2A	ITM2A-201	1626	Protein Coding	-0.451567	0.000243079	0.0864956	76.9624	-0.548485	3.1611e-05	0.00424	68.7253
ENSSSCG00000009584	ENSSSCT00000034286	SEMA4D	SEMA4D-208	487	Protein Coding	1.39796	2.75285e-06	0.00653037	7.9012	1.09116	5.87166e-05	0.00658694	9.24912
ENSSSCG00000006328	ENSSSCT00000033501	RXRG	RXRG-202	544	Protein Coding	-0.6969	0.00040893	0.117982	14.6127	-0.763715	9.31366e-05	0.00897895	20.7482
ENSSSCG00000030970	ENSSSCT00000035366	COX7B	COX7B-001	439	Protein Coding	-0.230195	0.000546233	0.133084	87.124	-0.29037	0.000107499	0.00961256	96.5273
ENSSSCG00000024982	ENSSSCT00000036552	LITAF	LITAF-201	2190	Protein Coding	1.01496	0.000102343	0.0437765	78.5647	0.792474	0.000121477	0.0104099	98.3325
ENSSSCG00000010184	ENSSSCT00000011150	AGT	-	2242	Protein Coding	0.568931	0.000374085	0.109407	98.4756	0.646396	0.000131643	0.0108298	25.4855
ENSSSCG00000013242	ENSSSCT00000014462	ACP2	ACP2-001	2107	Protein Coding	0.523573	0.00169255	0.256284	79.4648	0.461372	0.000162183	0.0128169	88.0665
ENSSSCG00000012277	ENSSSCT00000013426	TIMP1	TIMP1-001	931	Protein Coding	2.56795	4.60883e-07	0.00168376	98.9719	0.792342	0.00020053	0.0132104	96.739
ENSSSCG00000006610	ENSSSCT00000035044	S100A11	S100A11-001	546	Protein Coding	0.550195	0.00146044	0.236215	70.3344	0.631374	0.000204232	0.0132643	85.5235
ENSSSCG00000015310	ENSSSCT00000023446	AKAP9	AKAP9-202	13006	Protein Coding	-0.336148	0.0177195	0.90867	55.4055	-0.552619	0.000215497	0.0135675	63.5777
ENSSSCG00000026914	ENSSSCT00000035582	PLA2G16	PLA2G16-201	800	Protein Coding	0.357168	0.0456696	1	63.0393	0.316755	0.000367129	0.0188765	78.1314
ENSSSCG00000017983	ENSSSCT00000032848	PER1	PER1-201	4590	Protein Coding	0.426083	0.00275727	0.356774	76.758	0.421921	0.000513041	0.0239808	77.161
ENSSSCG00000001252	ENSSSCT00000001367	UBD	UBD-201	1281	Protein Coding	-0.724462	0.00137459	0.229278	96.3487	-0.830488	0.000773062	NA	55.2764
ENSSSCG00000006612	ENSSSCT00000007246	S100A10	S100A10-201	1512	Protein Coding	0.571757	0.00122062	0.222738	88.2815	0.513327	0.00084666	0.0330626	26.4255
ENSSSCG00000010107	ENSSSCT00000011068	MED15	MED15-201	2913	Protein Coding	0.368415	0.00583452	0.496903	98.6044	0.29658	0.00118767	0.0391867	99.8935
ENSSSCG00000000657	ENSSSCT00000034328	CLEC2D	CLEC2D-002	1688	Protein Coding	-0.482395	0.0327748	1	43.4586	-0.702789	0.00124118	NA	51.2107
ENSSSCG00000012345	ENSSSCT00000033201	PFKFB1	PFKFB1-203	471	Protein Coding	-0.326436	0.00311156	0.374536	25.6268	-0.372383	0.00148502	0.0446955	25.9767
ENSSSCG00000000657	ENSSSCT00000033596	CLEC2D	CLEC2D-001	1673	Protein Coding	-0.570316	0.00703699	0.552352	56.2974	-0.704351	0.00154056	NA	47.761
ENSSSCG00000014013	ENSSSCT00000034792	RNF130	-	650	Protein Coding	-0.161703	0.0296374	1	14.0327	-0.27516	0.00165364	0.0479014	11.3136
ENSSSCG00000012133	ENSSSCT00000032369	ASB11	ASB11-001	1464	Protein Coding	-0.14137	0.0397931	1	81.3859	-0.237242	0.00166737	0.0480734	67.3464
ENSSSCG00000011848	ENSSSCT00000012960	TFRC	TFRC-201	5030	Protein Coding	-0.550906	0.00128935	0.223803	50.3214	-0.787532	0.00183074	0.0502029	49.8006
ENSSSCG00000012411	ENSSSCT00000025272	PHKA1	-	5491	Protein Coding	-0.213796	0.0022143	0.305002	89.0276	-0.265298	0.00198387	0.0528294	98.6346
ENSSSCG00000001398	ENSSSCT00000001327	SLA-6	SLA-6-201	1153	Protein Coding	-0.529659	0.0128652	0.76724	59.7835	-0.854717	0.00218917	NA	36.3758
ENSSSCG00000001468	ENSSSCT00000032605	PSMB9	PSMB9-001	959	Protein Coding	-0.628686	0.0403869	1	74.0794	-0.907902	0.00224623	NA	86.4136
ENSSSCG00000029471	ENSSSCT00000032244	STAC3	STAC3-202	1629	Protein Coding	-0.12344	0.0392707	1	99.9386	-0.206368	0.00227748	0.056891	99.943
ENSSSCG00000014920	ENSSSCT00000033976	FZD4	FZD4-201	6963	Protein Coding	0.383507	0.0298114	1	99.5772	0.413294	0.00253588	0.0608808	99.679
ENSSSCG00000012653	ENSSSCT00000013834	ZDHHC9	ZDHHC9-209	2967	Protein Coding	0.776048	0.00329048	0.374536	17.3265	0.768168	0.00256314	0.0610601	18.2619
ENSSSCG00000004687	ENSSSCT00000005176	B2M	-	1197	Protein Coding	-0.315242	0.00112608	0.210893	49.9547	-0.348095	0.00291581	0.0661416	49.5859
ENSSSCG00000016186	ENSSSCT00000026123	TMBIM1	-	2030	Protein Coding	0.441509	0.00049147	0.124756	72.9985	0.380663	0.00296606	0.0665476	56.7435
ENSSSCG00000012591	ENSSSCT00000033097	AMOT	AMOT-201	6928	Protein Coding	-0.148541	0.0237873	1	73.5718	-0.378794	0.00323157	0.0700075	15.4848
ENSSSCG00000010331	ENSSSCT00000011309	ANXA11	ANXA11-202	2530	Protein Coding	0.249278	0.0415394	1	97.6315	0.225616	0.00420458	0.0850566	91.8655
ENSSSCG00000012327	ENSSSCT00000034010	HSD17B10	HSD17B10-206	924	Protein Coding	-0.207292	0.0229091	1	40.7516	-0.370769	0.00460977	0.0900072	11.6869
ENSSSCG00000012840	ENSSSCT00000034734	CD151	CD151-201	1547	Protein Coding	0.363018	0.0037242	0.389763	36.1757	0.331345	0.00476046	0.0903289	67.2656
ENSSSCG00000003229	ENSSSCT00000034479	ETFB	ETFB-202	526	Nonsense mediated decay	-0.277738	0.0302817	1	9.69673	-0.390749	0.00476687	0.0903289	10.2268
ENSSSCG00000015883	ENSSSCT00000017295	MARCH7	MARCH7-202	3749	Protein Coding	-0.192231	0.0190214	0.933581	85.8038	-0.252402	0.0051579	0.0938768	90.8101
ENSSSCG00000007504	ENSSSCT00000008216	RBM38	RBM38-202	2208	Protein Coding	0.372116	0.00290278	0.359545	99.9148	0.36644	0.00542764	0.0965088	99.8823
ENSSSCG00000001697	ENSSSCT00000001896	TMEM63B	TMEM63B-201	3252	Protein Coding	0.611913	0.00995302	0.670765	67.2748	0.524798	0.00660472	0.10896	94.2392
ENSSSCG00000012174	ENSSSCT00000033489	APOO	APOO-201	1113	Protein Coding	-0.202421	0.0342148	1	98.511	-0.251812	0.00690653	0.109914	99.9196
ENSSSCG00000008624	ENSSSCT00000009435	LPIN1	-	5670	Protein Coding	0.408324	0.0180116	0.913417	68.4038	0.324671	0.00734345	0.11364	79.4887
ENSSSCG00000005518	ENSSSCT00000006069	-	-	3687	Protein Coding	-0.318207	0.00909534	0.65163	35.2795	-0.450574	0.00739518	0.113786	26.5154
ENSSSCG00000023277	ENSSSCT00000035426	NDUFA1	NDUFA1-201	715	Protein Coding	-0.182247	0.0296731	1	99.3788	-0.237236	0.00755013	0.11474	92.5441
ENSSSCG00000001770	ENSSSCT00000001983	CTSH	CTSH-001	1425	Protein Coding	0.439677	0.00550889	0.495296	97.553	0.364488	0.00787855	0.116868	97.1065
ENSSSCG00000013426	ENSSSCT00000014670	MUM1	MUM1-201	1899	Protein Coding	0.318429	0.024304	1	98.2501	0.262669	0.00856861	0.122098	97.6637
ENSSSCG00000006063	ENSSSCT00000006652	PABPC1	PABPC1-202	2186	Protein Coding	0.407529	0.00323511	0.374536	99.6999	0.281995	0.00877983	0.123956	99.9228
ENSSSCG00000003079	ENSSSCT00000003416	PVR	PVR-202	1167	Protein Coding	0.778103	0.00776143	0.59393	47.0863	0.655697	0.00927256	0.12746	49.733
ENSSSCG00000007469	ENSSSCT00000008173	PTPN1	PTPN1-001	2830	Protein Coding	0.705911	0.0119762	0.741135	74.2749	0.57564	0.0102009	0.133914	63.056
ENSSSCG00000028063	ENSSSCT00000029273	TACC2	TACC2-216	9219	Protein Coding	0.347706	0.0112333	0.722382	27.8337	0.250694	0.0105292	0.136768	34.0794
ENSSSCG00000006635	ENSSSCT00000007271	SEMA6C	SEMA6C-201	3629	Protein Coding	-0.42785	0.00127991	0.223803	99.6331	-0.521614	0.0108875	0.139659	65.288
ENSSSCG00000012295	ENSSSCT00000013444	MAGIX	MAGIX-201	1263	Protein Coding	0.359444	0.030442	1	64.4683	0.458636	0.0111393	0.14171	28.4496
ENSSSCG00000012440	ENSSSCT00000035138	PGK1	PGK1-007	667	Protein Coding	-0.253584	0.000346077	0.107083	36.5735	-0.469825	0.0112896	0.142228	0.866688
ENSSSCG00000003489	ENSSSCT00000026199	EMC1	EMC1-201	2739	Protein Coding	0.368113	0.0461873	1	85.8945	0.35028	0.0121497	0.147253	84.4253
ENSSSCG00000010328	ENSSSCT00000028532	-	-	416	Protein Coding	-0.893424	9.44299e-05	0.0437765	4.85496	-0.156664	0.0121587	0.147253	98.1835
ENSSSCG00000001849	ENSSSCT00000035626	ANPEP	ANPEP-201	3650	Protein Coding	0.653175	0.0420929	1	84.5523	1.23371	0.0127107	NA	19.8116
ENSSSCG00000005838	ENSSSCT00000006417	TRAF2	TRAF2-202	2562	Protein Coding	0.457296	0.00140038	0.229985	99.5898	0.333494	0.0135295	0.156146	97.966
ENSSSCG00000005943	ENSSSCT00000006526	ST3GAL1	ST3GAL1-202	6351	Protein Coding	0.586314	0.0218065	0.999978	95.6859	0.508148	0.0136871	NA	94.995
ENSSSCG00000020915	ENSSSCT00000025928	P4HA2	P4HA2-201	2578	Protein Coding	0.484402	0.00200424	0.289126	62.5027	0.30816	0.0144833	0.162772	58.7125
ENSSSCG00000005494	ENSSSCT00000032138	-	-	4495	Protein Coding	1.53198	0.0381019	1	32.0277	1.41438	0.0149765	NA	45.7
ENSSSCG00000000708	ENSSSCT00000033606	TNFRSF1A	TNFRSF1A-002	1272	Protein Coding	0.695537	0.0345953	1	13.8534	1.12261	0.0150642	NA	5.52595
ENSSSCG00000001341	ENSSSCT00000001457	SLA-11	SLA-11-001	1421	Protein Coding	-0.235856	0.00426624	0.429287	97.5583	-0.244309	0.015065	0.166454	82.4772
ENSSSCG00000012653	ENSSSCT00000036127	ZDHHC9	ZDHHC9-201	2941	Protein Coding	0.955304	0.0119111	0.739252	47.0024	0.596978	0.0155328	0.169286	52.3334
ENSSSCG00000001931	ENSSSCT00000002162	GRAMD2	-	1344	Protein Coding	-0.678175	0.0231809	1	70.0535	-0.586931	0.0167235	NA	75.1416
ENSSSCG00000012631	ENSSSCT00000033278	LONRF3	LONRF3-202	4278	Protein Coding	0.591183	0.00330223	0.374536	77.4187	0.440677	0.0171731	0.179006	50.8561
ENSSSCG00000008976	ENSSSCT00000009831	ART3	ART3-201	1689	Protein Coding	-0.439672	0.0158446	0.865174	20.1249	-0.501358	0.0173401	0.179511	14.9774
ENSSSCG00000012440	ENSSSCT00000036442	PGK1	PGK1-002	1546	Nonsense mediated decay	-0.18113	0.0490456	1	13.0121	-0.480404	0.0176142	NA	0.187904
ENSSSCG00000015120	ENSSSCT00000016486	USP2	USP2-202	3155	Protein Coding	0.355225	0.0260039	1	20.9358	0.272515	0.0179259	0.182814	31.7746
ENSSSCG00000006328	ENSSSCT00000006936	RXRG	RXRG-201	1879	Protein Coding	-0.289033	0.03104	1	85.3873	-0.341292	0.0191261	0.190952	79.2518
ENSSSCG00000016956	ENSSSCT00000022983	MAST4	-	6657	Protein Coding	0.64976	0.00862775	0.628677	90.9879	0.597993	0.0209482	NA	94.4382
ENSSSCG00000012119	ENSSSCT00000036667	-	-	674	Protein Coding	-0.426458	0.015333	0.848083	1.58146	-0.430476	0.0215792	0.202346	1.3248
ENSSSCG00000028872	ENSSSCT00000001623	PSMB8	PSMB8-002	1130	Protein Coding	-0.590255	0.0168687	0.887062	76.5306	-0.479653	0.0220899	0.205573	94.9202
ENSSSCG00000012686	ENSSSCT00000013868	MOSPD1	MOSPD1-208	2468	Protein Coding	0.391455	0.0124827	0.759295	93.377	0.268394	0.022412	0.207319	67.3506
ENSSSCG00000013297	ENSSSCT00000035454	CD44	CD44-203	1972	Protein Coding	0.849698	0.0165874	0.883606	83.6688	0.660471	0.0227217	NA	78.9658
ENSSSCG00000008624	ENSSSCT00000030171	LPIN1	-	5778	Protein Coding	0.406267	0.020499	0.97473	31.5962	0.318955	0.0228577	0.209246	20.5113
ENSSSCG00000027669	ENSSSCT00000024203	TNS1	-	1770	Protein Coding	0.345671	0.0240528	1	82.6972	0.284961	0.0239042	0.213443	46.0479
ENSSSCG00000013638	ENSSSCT00000033206	ILF3	ILF3-201	2705	Protein Coding	0.35743	0.0182303	0.914385	43.6002	0.192057	0.02534	0.220986	64.9856
ENSSSCG00000009585	ENSSSCT00000010506	GADD45G	GADD45G-001	1085	Protein Coding	0.603025	0.0104366	0.685974	60.7029	0.46494	0.0262022	0.225052	46.1579
ENSSSCG00000012345	ENSSSCT00000034751	PFKFB1	PFKFB1-205	1740	Protein Coding	-0.172684	0.0495026	1	60.0041	-0.205739	0.0271269	0.229218	61.0164
ENSSSCG00000020915	ENSSSCT00000031122	P4HA2	P4HA2-202	2113	Protein Coding	0.491159	0.00465821	0.452058	37.4973	0.324369	0.0271679	0.229218	41.2875
ENSSSCG00000004366	ENSSSCT00000004825	BVES	BVES-201	1279	Protein Coding	0.381619	0.027006	1	96.3422	0.265259	0.0275092	0.230301	98.974
ENSSSCG00000002505	ENSSSCT00000002783	PAPOLA	PAPOLA-201	2264	Protein Coding	0.48251	0.0428884	1	14.2835	0.334674	0.0275789	0.230572	22.2318
ENSSSCG00000008976	ENSSSCT00000033261	ART3	ART3-001	1460	Protein Coding	-0.33479	0.0298745	1	73.463	-0.385582	0.0279146	0.233062	57.0119
ENSSSCG00000012440	ENSSSCT00000013604	PGK1	PGK1-201	1640	Protein Coding	-0.487192	0.000331682	0.104138	5.00595	-0.201461	0.0291282	0.237726	1.83691
ENSSSCG00000009585	ENSSSCT00000036470	GADD45G	GADD45G-005	776	Protein Coding	0.716512	0.0132586	0.775535	20.2272	0.608291	0.0301276	0.239996	12.5448
ENSSSCG00000009623	ENSSSCT00000033351	SLC39A14	SLC39A14-201	4525	Protein Coding	0.678973	0.0162992	0.880983	80.0515	0.496462	0.0310256	NA	64.1235
ENSSSCG00000005494	ENSSSCT00000006041	-	-	4768	Protein Coding	1.63077	0.0225434	1	42.4508	1.62918	0.0322561	NA	34.6423
ENSSSCG00000008976	ENSSSCT00000035052	ART3	ART3-002	649	Protein Coding	-0.549928	0.00561333	0.496857	6.41202	-0.480624	0.0337621	0.258452	28.0107
ENSSSCG00000001435	ENSSSCT00000001583	AGPAT1	AGPAT1-201	2208	Protein Coding	0.450345	0.00195183	0.287382	83.7141	0.346432	0.0354559	0.264198	58.798
ENSSSCG00000012817	ENSSSCT00000014010	FUNDC2	FUNDC2-001	1906	Protein Coding	-0.106465	0.0290781	1	96.2854	-0.195191	0.0354586	0.264198	53.3161
ENSSSCG00000012840	ENSSSCT00000034139	CD151	CD151-209	889	Protein Coding	0.549987	0.0213082	0.991135	5.04853	0.577358	0.0358988	NA	2.65308
ENSSSCG00000007817	ENSSSCT00000008566	IL4R	IL4R-201	2574	Protein Coding	1.02517	0.00479172	0.458759	38.0986	0.634819	0.0368245	NA	23.7756
ENSSSCG00000008939	ENSSSCT00000009792	JCHAIN	JCHAIN-201	1327	Protein Coding	-2.86238	0.00120206	0.221241	94.1182	-0.932641	0.0387674	NA	36.6251
ENSSSCG00000011961	ENSSSCT00000013087	TFG	TFG-202	1021	Protein Coding	0.281561	0.0235006	1	96.3416	0.148481	0.0388225	0.273985	99.596
ENSSSCG00000009584	ENSSSCT00000033039	SEMA4D	SEMA4D-201	3625	Protein Coding	0.327384	0.0322108	1	67.702	0.235364	0.0394067	0.274734	58.2786
ENSSSCG00000029876	ENSSSCT00000031745	SOD2	SOD2-001	3831	Protein Coding	0.485144	0.0374265	1	98.8924	0.27963	0.0411173	0.278784	68.4229
ENSSSCG00000030970	ENSSSCT00000032692	COX7B	COX7B-004	270	Protein Coding	-0.434629	0.0288907	1	0.911825	-0.387667	0.0426433	0.283419	0.671166
ENSSSCG00000016077	ENSSSCT00000017505	HSPD1	HSPD1-201	2522	Protein Coding	0.41347	0.000585207	0.135806	99.282	0.211218	0.0459248	0.294547	99.4458
ENSSSCG00000012823	ENSSSCT00000014017	DKC1	DKC1-001	1668	Protein Coding	0.396261	0.0322062	1	54.9656	0.33004	0.0488558	0.300052	52.2851
ENSSSCG00000014336	ENSSSCT00000015663	EGR1	EGR1-202	2878	Protein Coding	-	-	-	-	-0.815962	0.0274923	0.230301	30.6828
ENSSSCG00000015422	ENSSSCT00000016800	PMPCB	-	1620	Protein Coding	-	-	-	-	-0.153227	0.0281284	0.233898	97.266
ENSSSCG00000006581	ENSSSCT00000036571	S100A16	S100A16-003	787	Protein Coding	-	-	-	-	-1.23481	0.0283911	NA	1.15328
ENSSSCG00000011106	ENSSSCT00000033621	CREM	CREM-205	1562	Protein Coding	-	-	-	-	0.505803	0.0284017	0.23459	34.7995
ENSSSCG00000012793	ENSSSCT00000036250	HCFC1	HCFC1-201	8223	Protein Coding	-	-	-	-	0.353553	0.028539	0.234938	50.1406
ENSSSCG00000012126	ENSSSCT00000034606	GPM6B	GPM6B-206	1958	Protein Coding	-	-	-	-	0.696814	0.0288819	NA	30.9349
ENSSSCG00000012623	ENSSSCT00000013802	SLC25A6	SLC25A6-001	1256	Protein Coding	-	-	-	-	0.319139	0.0294787	0.238507	95.4396
ENSSSCG00000012631	ENSSSCT00000032882	LONRF3	LONRF3-205	839	Protein Coding	-	-	-	-	0.571117	0.030452	NA	19.9371
ENSSSCG00000014013	ENSSSCT00000015306	RNF130	-	995	Protein Coding	-	-	-	-	-0.124077	0.0309606	0.24347	75.7699
ENSSSCG00000000554	ENSSSCT00000000597	FGFR1OP2	FGFR1OP2-202	3836	Protein Coding	-	-	-	-	-0.253753	0.0310184	0.243491	97.0055
ENSSSCG00000007521	ENSSSCT00000032625	NELFCD	NELFCD-203	860	Processed transcript	-	-	-	-	-0.378817	0.0314599	NA	12.7507
ENSSSCG00000012124	ENSSSCT00000034259	TRAPPC2	TRAPPC2-002	770	Protein Coding	-	-	-	-	-0.337691	0.0317731	0.247937	42.6656
ENSSSCG00000008991	ENSSSCT00000009848	FRAS1	FRAS1-207	11958	Protein Coding	-	-	-	-	1.08525	0.0326236	NA	7.52254
ENSSSCG00000013297	ENSSSCT00000033268	CD44	CD44-205	857	Protein Coding	-	-	-	-	1.30478	0.033697	NA	13.9133
ENSSSCG00000023643	ENSSSCT00000027771	PDHA1	PDHA1-202	3834	Protein Coding	-	-	-	-	-0.226225	0.0343125	0.260904	89.7084
ENSSSCG00000012779	ENSSSCT00000013971	ABCD1	ABCD1-201	2556	Protein Coding	-	-	-	-	0.337087	0.0345386	0.261623	96.8842
ENSSSCG00000015122	ENSSSCT00000016488	THY1	THY1-202	2225	Protein Coding	-	-	-	-	0.313084	0.0356298	0.264543	94.6251
ENSSSCG00000006556	ENSSSCT00000007183	TPM3	-	1435	Protein Coding	-	-	-	-	0.256156	0.0358377	0.264958	2.79677
ENSSSCG00000007520	ENSSSCT00000008247	GNAS	GNAS-004	1635	Processed transcript	-	-	-	-	-0.228569	0.0362321	0.264958	34.9916
ENSSSCG00000003809	ENSSSCT00000032992	JAK1	-	1066	Protein Coding	-	-	-	-	0.207845	0.0362438	0.264958	91.8387
ENSSSCG00000012481	ENSSSCT00000036373	TSPAN6	TSPAN6-002	1150	Protein Coding	-	-	-	-	0.346112	0.0364839	0.266082	67.067
ENSSSCG00000021761	ENSSSCT00000035525	UBAP1	UBAP1-003	1166	Protein Coding	-	-	-	-	0.655403	0.037443	NA	2.63913
ENSSSCG00000025924	ENSSSCT00000032259	IGFBP5	IGFBP5-201	2613	Protein Coding	-	-	-	-	-0.454413	0.037619	0.270208	99.4804
ENSSSCG00000012289	ENSSSCT00000013438	PRAF2	PRAF2-001	1346	Protein Coding	-	-	-	-	0.197275	0.0381575	0.272495	97.6225
ENSSSCG00000012840	ENSSSCT00000034668	CD151	CD151-205	435	Processed transcript	-	-	-	-	0.707147	0.0383147	NA	2.88239
ENSSSCG00000000633	ENSSSCT00000000680	YBX3	YBX3-202	2222	Protein Coding	-	-	-	-	-0.136965	0.0385781	0.273594	71.9366
ENSSSCG00000007524	ENSSSCT00000008251	ATP5E	-	642	Protein Coding	-	-	-	-	-0.144513	0.0391217	0.274211	94.6929
ENSSSCG00000012290	ENSSSCT00000013439	WDR45	WDR45-201	1570	Protein Coding	-	-	-	-	0.177167	0.0391322	0.274211	75.8518
ENSSSCG00000024005	ENSSSCT00000033343	MED29	MED29-004	613	Protein Coding	-	-	-	-	-0.327433	0.0394053	0.274734	52.6944
ENSSSCG00000029876	ENSSSCT00000036564	SOD2	SOD2-003	871	Protein Coding	-	-	-	-	0.476475	0.0397381	0.275084	16.3502
ENSSSCG00000012293	ENSSSCT00000036662	PRICKLE3	PRICKLE3-201	1969	Protein Coding	-	-	-	-	0.49013	0.0399227	NA	58.1718
ENSSSCG00000028516	ENSSSCT00000034097	LARP4	LARP4-201	516	Protein Coding	-	-	-	-	0.273126	0.0399778	0.275294	32.937
ENSSSCG00000017619	ENSSSCT00000019181	MSI2	-	351	Protein Coding	-	-	-	-	0.531196	0.0400671	NA	30.5488
ENSSSCG00000012126	ENSSSCT00000033327	GPM6B	GPM6B-201	2938	Protein Coding	-	-	-	-	0.440163	0.0400786	NA	68.083
ENSSSCG00000030447	ENSSSCT00000012203	-	-	1166	Protein Coding	-	-	-	-	-0.219106	0.0401268	0.275704	99.9033
ENSSSCG00000012149	ENSSSCT00000024779	RBBP7	RBBP7-211	1792	Protein Coding	-	-	-	-	-1.35427	0.0401439	NA	2.51395
ENSSSCG00000006685	ENSSSCT00000007324	GNRHR2	GNRHR2-202	901	Protein Coding	-	-	-	-	-0.206003	0.040471	0.27653	99.1915
ENSSSCG00000012594	ENSSSCT00000013773	IL13RA2	IL13RA2-204	1294	Protein Coding	-	-	-	-	0.93227	0.0414456	NA	83.7136
ENSSSCG00000012241	ENSSSCT00000034775	BCOR	BCOR-202	1233	Protein Coding	-	-	-	-	-0.940504	0.0414744	NA	24.5959
ENSSSCG00000024667	ENSSSCT00000025191	MICU2	MICU2-201	1116	Protein Coding	-	-	-	-	-1.0556	0.0424745	NA	31.6883
ENSSSCG00000009668	ENSSSCT00000036649	CLU	CLU-001	2077	Processed transcript	-	-	-	-	0.445341	0.0425347	0.283419	19.4601
ENSSSCG00000000839	ENSSSCT00000000912	ALDH1L2	ALDH1L2-202	7200	Protein Coding	-	-	-	-	-0.677251	0.0437129	NA	46.2261
ENSSSCG00000006879	ENSSSCT00000007533	PTBP2	PTBP2-203	2785	Protein Coding	-	-	-	-	-0.500989	0.0438866	NA	82.6822
ENSSSCG00000014291	ENSSSCT00000015614	AFF4	AFF4-201	3906	Protein Coding	-	-	-	-	0.297851	0.0445774	0.289001	67.7504
ENSSSCG00000004919	ENSSSCT00000005429	NEDD4L	NEDD4L-201	7389	Protein Coding	-	-	-	-	0.338223	0.0448758	0.289772	77.9895
ENSSSCG00000012532	ENSSSCT00000035753	-	-	850	Protein Coding	-	-	-	-	0.249956	0.0448982	0.289772	54.5318
ENSSSCG00000012160	ENSSSCT00000013301	SH3KBP1	SH3KBP1-202	2665	Protein Coding	-	-	-	-	0.737871	0.0449804	NA	10.7185
ENSSSCG00000023796	ENSSSCT00000032945	IL18BP	IL18BP-202	358	Retained intron	-	-	-	-	1.15181	0.045431	NA	11.4852
ENSSSCG00000009132	ENSSSCT00000035434	ENPEP	ENPEP-003	229	Protein Coding	-	-	-	-	-1.21504	0.0454561	NA	30.3573
ENSSSCG00000009370	ENSSSCT00000010267	FOXO1	FOXO1-202	6036	Protein Coding	-	-	-	-	0.350999	0.0455684	0.293754	52.2364
ENSSSCG00000025427	ENSSSCT00000033532	CU459197.4	CU459197.4-001	3051	Protein Coding	-	-	-	-	0.351945	0.045731	NA	85.8795
ENSSSCG00000003877	ENSSSCT00000034981	FAF1	FAF1-203	612	Processed transcript	-	-	-	-	0.631497	0.0465651	NA	14.839
ENSSSCG00000022107	ENSSSCT00000035783	CHTOP	CHTOP-211	527	Retained intron	-	-	-	-	-0.593357	0.0471757	NA	1.73783
ENSSSCG00000009585	ENSSSCT00000035706	GADD45G	GADD45G-004	822	Retained intron	-	-	-	-	0.562101	0.0471823	0.297359	14.2908
ENSSSCG00000026600	ENSSSCT00000026827	KLHL30	KLHL30-203	3235	Protein Coding	-	-	-	-	0.312611	0.0474691	0.298727	92.3047
ENSSSCG00000012290	ENSSSCT00000036201	WDR45	WDR45-208	680	Retained intron	-	-	-	-	0.413918	0.0476274	0.298943	16.1073
ENSSSCG00000012403	ENSSSCT00000033969	OGT	OGT-204	1323	Retained intron	-	-	-	-	-0.991049	0.0479732	NA	2.78763
ENSSSCG00000006033	ENSSSCT00000006622	EIF3E	EIF3E-201	1688	Protein Coding	-	-	-	-	-0.139602	0.0483903	0.299997	40.654
ENSSSCG00000013181	ENSSSCT00000014401	SERPING1	SERPING1-201	1784	Protein Coding	-	-	-	-	0.189295	0.048602	0.299997	99.981
ENSSSCG00000015405	ENSSSCT00000016780	CD36	CD36-001	2361	Protein Coding	-	-	-	-	-0.234548	0.0487678	0.299997	7.30593
ENSSSCG00000029487	ENSSSCT00000029754	-	-	444	Protein Coding	-	-	-	-	1.07254	0.0490737	NA	26.0576
ENSSSCG00000011226	ENSSSCT00000035130	TGFBR2	-	942	Protein Coding	-	-	-	-	0.240517	0.0494369	0.302305	86.4317
ENSSSCG00000008247	ENSSSCT00000009032	SUCLG1	SUCLG1-202	1279	Protein Coding	-	-	-	-	-0.0989837	0.0498715	0.303479	99.9244
ENSSSCG00000002749	ENSSSCT00000003046	HP	HP-001	1340	Protein Coding	2.12661	5.40048e-06	0.00960835	53.9411	-	-	-	-
ENSSSCG00000003451	ENSSSCT00000035073	PDPN	-	761	Protein Coding	1.36307	1.92822e-05	0.0224068	88.5221	-	-	-	-
ENSSSCG00000030165	ENSSSCT00000028972	MAFF	MAFF-201	2145	Protein Coding	0.78794	4.68582e-05	0.0322717	99.5513	-	-	-	-
ENSSSCG00000015949	ENSSSCT00000022813	SLC25A12	-	1763	Protein Coding	-0.280457	0.000132425	0.0543706	99.6172	-	-	-	-
ENSSSCG00000017702	ENSSSCT00000034984	CCL23	CCL23-001	770	Protein Coding	1.92894	0.00055288	0.133084	92.3379	-	-	-	-
ENSSSCG00000007817	ENSSSCT00000033060	IL4R	IL4R-002	1579	Protein Coding	0.979448	0.000657018	0.146118	60.6571	-	-	-	-
ENSSSCG00000012411	ENSSSCT00000028904	PHKA1	-	5275	Protein Coding	-0.258183	0.000880687	0.179073	9.92601	-	-	-	-
ENSSSCG00000027426	ENSSSCT00000028895	BCL3	BCL3-203	5313	Protein Coding	0.950419	0.00126568	0.223324	81.3096	-	-	-	-
ENSSSCG00000000708	ENSSSCT00000000771	TNFRSF1A	TNFRSF1A-201	2020	Protein Coding	0.545347	0.0015958	0.249323	85.1699	-	-	-	-
ENSSSCG00000025344	ENSSSCT00000024539	PHC2	-	2320	Protein Coding	0.480976	0.00226793	0.307334	99.4125	-	-	-	-
ENSSSCG00000000361	ENSSSCT00000033233	CD63	CD63-202	1370	Protein Coding	0.287372	0.00279419	0.35678	92.5975	-	-	-	-
ENSSSCG00000014725	ENSSSCT00000036536	HBB	HBB-002	600	Protein Coding	-0.501482	0.00289807	0.359545	19.4192	-	-	-	-
ENSSSCG00000010554	ENSSSCT00000011546	SCD	SCD-001	5585	Protein Coding	1.04551	0.00323701	0.374536	99.0302	-	-	-	-
ENSSSCG00000012166	ENSSSCT00000035605	SMS	SMS-201	1594	Protein Coding	0.72314	0.00343111	0.380739	61.546	-	-	-	-
ENSSSCG00000013299	ENSSSCT00000036561	APIP	APIP-201	1063	Nonsense mediated decay	-0.88838	0.00347748	0.380739	5.35022	-	-	-	-
ENSSSCG00000012653	ENSSSCT00000033204	ZDHHC9	ZDHHC9-206	579	Protein Coding	0.852987	0.00366345	0.387201	8.96836	-	-	-	-
ENSSSCG00000012974	ENSSSCT00000036029	CFL1	-	814	Nonsense mediated decay	0.521451	0.00372041	0.389763	28.9353	-	-	-	-
ENSSSCG00000015796	ENSSSCT00000022266	PDLIM3	PDLIM3-202	1798	Protein Coding	0.507978	0.00400283	0.412853	0.429715	-	-	-	-
ENSSSCG00000017623	ENSSSCT00000024255	VEZF1	-	4229	Protein Coding	0.604793	0.00495138	0.463649	95.8744	-	-	-	-
ENSSSCG00000015622	ENSSSCT00000017016	CD34	CD34-202	2729	Protein Coding	-0.50402	0.00556752	0.496857	62.4796	-	-	-	-
ENSSSCG00000008675	ENSSSCT00000033698	LETM1	LETM1-201	2498	Protein Coding	0.374576	0.00580678	0.496903	97.7691	-	-	-	-
ENSSSCG00000001697	ENSSSCT00000036360	TMEM63B	TMEM63B-202	3406	Protein Coding	1.05184	0.00786551	0.599745	32.7252	-	-	-	-
ENSSSCG00000010997	ENSSSCT00000012039	SPINK4	SPINK4-001	397	Protein Coding	-3.03306	0.00838947	0.626277	99.3664	-	-	-	-
ENSSSCG00000012440	ENSSSCT00000035596	PGK1	PGK1-004	1038	Nonsense mediated decay	-0.196886	0.00861187	0.628677	22.047	-	-	-	-
ENSSSCG00000006589	ENSSSCT00000007218	S100A12	S100A12-001	471	Protein Coding	1.36785	0.0095492	0.66626	98.7241	-	-	-	-
ENSSSCG00000012657	ENSSSCT00000035128	AIFM1	AIFM1-003	1197	Protein Coding	-0.453095	0.00974897	0.668654	17.2977	-	-	-	-
ENSSSCG00000012275	ENSSSCT00000035825	ARAF	ARAF-203	1161	Nonsense mediated decay	0.402439	0.0116967	0.732329	12.3346	-	-	-	-
ENSSSCG00000006610	ENSSSCT00000035409	S100A11	S100A11-002	1564	Protein Coding	1.05085	0.0128597	0.76724	9.85781	-	-	-	-
ENSSSCG00000025822	ENSSSCT00000027647	SFRP1	SFRP1-202	4329	Protein Coding	0.795828	0.0133859	0.777073	98.9765	-	-	-	-
ENSSSCG00000003079	ENSSSCT00000033534	PVR	PVR-201	1258	Protein Coding	0.642739	0.0149778	0.837109	52.9137	-	-	-	-
ENSSSCG00000028553	ENSSSCT00000034724	ILF2	ILF2-201	1622	Protein Coding	0.538343	0.0159852	0.869376	36.682	-	-	-	-
ENSSSCG00000002860	ENSSSCT00000003161	PDCD5	PDCD5-202	1192	Protein Coding	-0.0996842	0.0167879	0.885292	99.8032	-	-	-	-
ENSSSCG00000009584	ENSSSCT00000033105	SEMA4D	SEMA4D-203	4704	Protein Coding	0.859341	0.0172348	0.895286	3.28458	-	-	-	-
ENSSSCG00000004509	ENSSSCT00000023900	LIPG	LIPG-201	3955	Protein Coding	0.950941	0.0177488	0.90867	97.2575	-	-	-	-
ENSSSCG00000002505	ENSSSCT00000027948	PAPOLA	PAPOLA-202	4300	Protein Coding	0.398881	0.0177648	0.90867	85.7165	-	-	-	-
ENSSSCG00000016991	ENSSSCT00000018501	DUSP1	DUSP1-001	2055	Protein Coding	0.354494	0.0183092	0.915459	91.2411	-	-	-	-
ENSSSCG00000027198	ENSSSCT00000036039	PDK2	PDK2-204	336	Protein Coding	-0.631645	0.0184134	0.916702	3.60912	-	-	-	-
ENSSSCG00000011848	ENSSSCT00000034535	TFRC	TFRC-001	3477	Protein Coding	-0.5307	0.0190854	0.934285	29.5445	-	-	-	-
ENSSSCG00000012817	ENSSSCT00000035762	FUNDC2	FUNDC2-003	703	Nonsense mediated decay	-0.504272	0.0195017	0.944128	3.30251	-	-	-	-
ENSSSCG00000012327	ENSSSCT00000032799	HSD17B10	HSD17B10-203	1036	Protein Coding	0.383258	0.0196081	0.947133	15.1428	-	-	-	-
ENSSSCG00000001410	ENSSSCT00000036064	BAG6	BAG6-212	2211	Protein Coding	0.328366	0.0201124	0.963832	25.8069	-	-	-	-
ENSSSCG00000026600	ENSSSCT00000028306	KLHL30	KLHL30-201	3259	Protein Coding	0.496634	0.0202548	0.967429	88.8799	-	-	-	-
ENSSSCG00000000107	ENSSSCT00000000113	CSNK1E	-	2686	Protein Coding	0.403709	0.0212148	0.988944	92.2198	-	-	-	-
ENSSSCG00000025190	ENSSSCT00000023380	COQ10A	-	1613	Protein Coding	-0.310601	0.0221313	1	98.934	-	-	-	-
ENSSSCG00000012974	ENSSSCT00000033723	CFL1	-	512	Protein Coding	0.34024	0.0223749	1	62.4064	-	-	-	-
ENSSSCG00000011055	ENSSSCT00000023843	MRPL51	MRPL51-202	369	Protein Coding	-0.896897	0.0232128	1	4.15785	-	-	-	-
ENSSSCG00000010313	ENSSSCT00000011290	VCL	VCL-202	5174	Protein Coding	0.470319	0.0237326	1	47.2703	-	-	-	-
ENSSSCG00000009668	ENSSSCT00000034107	CLU	CLU-007	387	Nonsense mediated decay	0.693588	0.0242962	1	8.08739	-	-	-	-
ENSSSCG00000026914	ENSSSCT00000036260	PLA2G16	PLA2G16-205	1040	Protein Coding	0.630123	0.0244959	1	20.6429	-	-	-	-
ENSSSCG00000006472	ENSSSCT00000007089	CRABP2	CRABP2-001	1000	Protein Coding	-0.485306	0.0256128	1	98.9879	-	-	-	-
ENSSSCG00000001423	ENSSSCT00000001565	NELFE	NELFE-202	1438	Protein Coding	0.374497	0.0263245	1	73.859	-	-	-	-
ENSSSCG00000012290	ENSSSCT00000036504	WDR45	WDR45-206	785	Protein Coding	0.549705	0.026332	1	8.71621	-	-	-	-
ENSSSCG00000015045	ENSSSCT00000034031	NCAM1	NCAM1-202	2699	Protein Coding	0.510266	0.0264417	1	86.2036	-	-	-	-
ENSSSCG00000016448	ENSSSCT00000036607	KCNH2	-	1927	Protein Coding	0.537798	0.0264972	1	95.1441	-	-	-	-
ENSSSCG00000010580	ENSSSCT00000011573	NFKB2	NFKB2-204	2675	Protein Coding	0.365368	0.0268641	1	97.3315	-	-	-	-
ENSSSCG00000008977	ENSSSCT00000009832	CXCL10	CXCL10-201	1135	Protein Coding	-1.281	0.027046	1	94.5332	-	-	-	-
ENSSSCG00000000492	ENSSSCT00000000530	LYZ	LYZ-001	1287	Protein Coding	-0.940748	0.0277187	1	91.1509	-	-	-	-
ENSSSCG00000009072	ENSSSCT00000009938	PGRMC2	PGRMC2-202	1639	Protein Coding	-1.03198	0.0289037	1	3.65178	-	-	-	-
ENSSSCG00000009585	ENSSSCT00000035938	GADD45G	GADD45G-007	782	Protein Coding	0.841053	0.0291406	1	17.865	-	-	-	-
ENSSSCG00000030970	ENSSSCT00000033591	COX7B	COX7B-003	319	Protein Coding	-1.48114	0.0295148	1	0.95852	-	-	-	-
ENSSSCG00000006954	ENSSSCT00000007619	EEF1D	-	1989	Protein Coding	0.220991	0.0296068	1	99.5689	-	-	-	-
ENSSSCG00000006567	ENSSSCT00000007195	CRTC2	CRTC2-202	2085	Protein Coding	0.313526	0.0319914	1	98.1687	-	-	-	-
ENSSSCG00000015796	ENSSSCT00000026298	PDLIM3	PDLIM3-203	1678	Protein Coding	0.376284	0.0320464	1	1.31136	-	-	-	-
ENSSSCG00000017124	ENSSSCT00000018642	ANKRD33B	-	1690	Protein Coding	0.352805	0.0321818	1	99.195	-	-	-	-
ENSSSCG00000006580	ENSSSCT00000033469	S100A2	S100A2-002	494	Protein Coding	1.40885	0.0334757	1	34.8938	-	-	-	-
ENSSSCG00000004717	ENSSSCT00000005209	UBR1	UBR1-202	7421	Protein Coding	0.390959	0.0342432	1	98.5207	-	-	-	-
ENSSSCG00000010706	ENSSSCT00000033498	SAMD4B	-	3800	Protein Coding	0.386138	0.0356307	1	87.4311	-	-	-	-
ENSSSCG00000027918	ENSSSCT00000035522	STAT1	STAT1-001	786	Protein Coding	-0.518847	0.0385506	1	8.66375	-	-	-	-
ENSSSCG00000012784	ENSSSCT00000033750	SSR4	SSR4-209	377	Protein Coding	-0.569774	0.0397574	1	1.07028	-	-	-	-
ENSSSCG00000012766	ENSSSCT00000034816	BGN	BGN-201	2142	Protein Coding	0.320976	0.0402831	1	92.1971	-	-	-	-
ENSSSCG00000011848	ENSSSCT00000033096	TFRC	TFRC-002	434	Protein Coding	-0.578499	0.0432845	1	5.79028	-	-	-	-
ENSSSCG00000027738	ENSSSCT00000030165	LRRFIP2	LRRFIP2-201	3382	Protein Coding	0.383203	0.0433893	1	47.5555	-	-	-	-
ENSSSCG00000014336	ENSSSCT00000015660	EGR1	EGR1-201	3169	Protein Coding	0.631128	0.0448935	1	95.7964	-	-	-	-
ENSSSCG00000012275	ENSSSCT00000035701	ARAF	ARAF-204	446	Protein Coding	-0.339593	0.0460854	1	5.33568	-	-	-	-
ENSSSCG00000007978	ENSSSCT00000008741	HBA1	-	614	Protein Coding	-0.859556	0.0465918	1	94.5721	-	-	-	-
ENSSSCG00000000405	ENSSSCT00000033906	ATP5B	ATP5B-201	1565	Protein Coding	-0.669347	0.0470455	1	0.621922	-	-	-	-
ENSSSCG00000009592	ENSSSCT00000010514	NFIL3	NFIL3-202	2082	Protein Coding	0.439682	0.047133	1	97.8228	-	-	-	-
