# Supplementary material for: Differential expression of mRNA isoforms in the skeletal muscle of pigs with distinct growth and fatness profiles
Source: BMC Genomics. 2018 Feb 14;19:145. doi: 10.1186/s12864-018-4515-2 (PMC5813380; doi:10.1186/s12864-018-4515-2)
Supplement: Supplementary file 6 — Relative transcript levels of a set of isoforms corresponding to five genes expressed in the gluteus medius muscle of HIGH and LOW pigs identified with the CLC Bio and STAR/RSEM/DESeq2 pipelines. (XLSX 160 kb) [file 12864_2018_4515_MOESM6_ESM.xlsx]

## Sheet: Table S6
Table S6: Relative transcript levels of a set of isoforms corresponding to five genes expressed in the gluteus medius muscle of HIGH and LOW pigs identified with the CLC Bio and STAR/RSEM/DESeq2 pipelines (those showing differential expression are indicated in bold, q-value < 0.05,|log2(fold-change)| > 0.6).
*For multiple testing correction, DESeq2 carries out a filtering step based on the average expression strength of each gene across all samples with the aim of discarding genes which are likely to loose significance after correcting for multiple testing. The purpose of this filtering step is to increase statistical power by reducing the list of candidate genes to be tested. The q-values of the gen…
Feature ID	Feature transcript ID	Gene ID	Transcript ID	Length (bp)	Type	CLC Bio				STAR/RSEM/DESeq2
						log2(Fold Change)	P-value	q-value	Relative expression (%)	log2(Fold Change)	P-value	q-value*	Relative expression (%)
ENSSSCG00000004578	ENSSSCT00000034155	ANXA2	ANXA2-201	1609	Protein coding	0.215523	0.677117	1	1.10374	0.073621	0.920309	NA	0.17621
ENSSSCG00000004578	ENSSSCT00000005057	ANXA2	ANXA2-202	1455	Protein coding	0.702286	3.3233e-06	0.0072305	98.8963	0.694895	4.55715e-06	0.00158088	99.8238
ENSSSCG00000000293	ENSSSCT00000000314	ITGA5	ITGA5-201	4445	Protein coding	0.845513	2.63954e-05	0.0282191	98.3565	0.845935	2.54238e-06	0.00120665	99.6352
ENSSSCG00000000293	ENSSSCT00000035821	ITGA5	ITGA5-203	1255	Nonsense mediated decay	-0.033195	0.918033	1	0.342665	-	-	-	0.342665
ENSSSCG00000000293	ENSSSCT00000034427	ITGA5	ITGA5-204	1013	Nonsense mediated decay	-0.0802852	1	1	0.709496	-	-	-	0.709496
ENSSSCG00000000293	ENSSSCT00000033141	ITGA5	ITGA5-205	766	Nonsense mediated decay	-0.287989	1	1	0.591294	-0.0107895	0.997069	NA	0.364782
ENSSSCG00000024982	ENSSSCT00000036552	LITAF	LITAF-201	2190	Protein coding	1.01496	0.000102343	0.0482257	78.5647	0.792474	0.000121477	0.0104099	98.3325
ENSSSCG00000024982	ENSSSCT00000025103	LITAF	LITAF-202	2370	Protein coding	-0.0396278	1	1	21.4353	0.486682	0.751996	NA	1.66746
ENSSSCG00000009584	ENSSSCT00000033039	SEMA4D	SEMA4D-201	3625	Protein coding	0.327384	0.0322108	1	67.702	0.235364	0.0394067	0.274734	58.2786
ENSSSCG00000009584	ENSSSCT00000033344	SEMA4D	SEMA4D-202	2108	Protein coding	-0.294935	1	1	0.0621193	-	-	-	0.0621193
ENSSSCG00000009584	ENSSSCT00000033105	SEMA4D	SEMA4D-203	4704	Protein coding	0.859341	0.0172348	0.986283	3.28458	-0.212807	0.833991	NA	0.294463
ENSSSCG00000009584	ENSSSCT00000034118	SEMA4D	SEMA4D-204	594	Protein coding	0.706124	0.153196	1	1.69709	-	-	-	1.69709
ENSSSCG00000009584	ENSSSCT00000034311	SEMA4D	SEMA4D-205	823	Protein coding	0.21346	0.240139	1	16.296	0.237601	0.0934323	0.413542	23.8753
ENSSSCG00000009584	ENSSSCT00000033153	SEMA4D	SEMA4D-206	794	Protein coding	0.416894	0.800089	1	0.297333	0.773109	0.614504	NA	0.15284
ENSSSCG00000009584	ENSSSCT00000036138	SEMA4D	SEMA4D-207	1178	Protein coding	0.274425	1	1	0.166609	-0.110284	0.970053	NA	0.020204
ENSSSCG00000009584	ENSSSCT00000034286	SEMA4D	SEMA4D-208	487	Protein coding	1.39796	2.75285e-06	0.00719411	7.9012	1.09116	5.87166e-05	0.00658694	9.24912
ENSSSCG00000009584	ENSSSCT00000010505	SEMA4D	SEMA4D-209	4409	Protein coding	0.639855	0.128763	1	2.59303	0.653671	0.00194011	0.052502	8.12949
ENSSSCG00000012277	ENSSSCT00000013426	TIMP1	TIMP1-001	931	Protein coding	2.56795	4.60883e-07	0.0018549	98.9719	0.792342	0.00020053	0.0132104	96.739
ENSSSCG00000012277	ENSSSCT00000033796	TIMP1	TIMP1-002	598	Protein coding	1.11951	0.555752	1	0.48401	0.37513	0.898388	NA	0.268736
ENSSSCG00000012277	ENSSSCT00000034602	TIMP1	TIMP1-003	641	Protein coding	1.18955	0.847002	1	0.337538	-0.185347	0.738754	NA	2.81137
ENSSSCG00000012277	ENSSSCT00000036308	TIMP1	TIMP1-004	173	Protein coding	3.04654	0.421398	1	0.206599	0.176141	0.952188	NA	0.180854
